# Supplementary material for: Poly[diaqua­(μ5-pyridine-3,5-dicarboxyl­ato)strontium]
Source: Acta Crystallogr Sect E Struct Rep Online. 2012 May 31;68(Pt 6):m835. doi: 10.1107/S1600536812023379 (PMC3379176; doi:10.1107/S1600536812023379)
Supplement: Supplementary file 1 [file e-68-0m835-sup1.cif]

##############################################################################
#                                                                            #
# This CIF contains the data in a paper accepted for publication in          #
# Acta Crystallographica Section E. It conforms to the requirements of       #
# Notes for Authors for Acta Crystallographica Section E, and has been       #
# peer reviewed under the auspices of the IUCr Commission on Journals.       #
#                                                                            #
# Full details of the Crystallographic Information File format               #
# are given in the paper "The Crystallographic Information File (CIF):       #
# a New Standard Archive File for Crystallography" by S. R. Hall, F. H.      #
# Allen and I. D. Brown [Acta Cryst. (1991), A47, 655-685].                  #
#                                                                            #
# The current version of the core CIF dictionary is obtainable from          #
# ftp://ftp.iucr.org/pub/cif_core.dic.                                       #
#                                                                            #
# Software is freely available for graphical display of the structure(s)     #
# in this CIF. For information consult the CIF software page                 #
# http://www.iucr.org/resources/cif/software.                                #
#                                                                            #
# This file may be used for bona fide research purposes within the           #
# scientific community so long as proper attribution is given to the journal # 
# article from which it was obtained.                                        #
#                                                                            #
##############################################################################
data_I
_audit_creation_method     SHELXL-97
_chemical_name_systematic
;
Poly[diaqua(\m~5~-pyridine-3,5-dicarboxylato)strontium]
;
_chemical_name_common     ?
_chemical_formula_moiety     'C7 H7 N O6 Sr'
_chemical_formula_sum     'C7 H7 N O6 Sr'
_chemical_formula_iupac     '[Sr (C7 H3 N O4) (H2 O)2]'
_chemical_formula_weight     288.76
_chemical_melting_point     ?
_symmetry_cell_setting     triclinic
_symmetry_space_group_name_H-M     'P -1'
_symmetry_space_group_name_Hall     '-P 1'
loop_
    _symmetry_equiv_pos_as_xyz
    'x, y, z'
    '-x, -y, -z'
_cell_length_a     7.9098(4)
_cell_length_b     8.0028(4)
_cell_length_c     8.0864(5)
_cell_angle_alpha     88.620(2)
_cell_angle_beta     71.270(2)
_cell_angle_gamma     72.030(2)
_cell_volume     459.52(4)
_cell_formula_units_Z     2
_cell_measurement_reflns_used     3510
_cell_measurement_theta_min     2.664
_cell_measurement_theta_max     25.267
_cell_measurement_temperature     293(2)
_exptl_crystal_description     'block'
_exptl_crystal_colour     'colourless'
_exptl_crystal_size_max     0.30
_exptl_crystal_size_mid     0.17
_exptl_crystal_size_min     0.16
_exptl_crystal_density_diffrn     2.087
_exptl_crystal_density_meas     ?
_exptl_crystal_density_method     'not measured'
_exptl_crystal_F_000     284
_exptl_absorpt_coefficient_mu     5.875
_exptl_absorpt_correction_type     multi-scan
_exptl_absorpt_process_details     '(SADABS; Bruker, 2005)'
_exptl_absorpt_correction_T_min     0.2717
_exptl_absorpt_correction_T_max     0.4533
_exptl_special_details     ?
_diffrn_ambient_temperature     293(2)
_diffrn_radiation_type     MoK\a
_diffrn_radiation_wavelength     0.71073
_diffrn_radiation_source     'fine-focus sealed tube'
_diffrn_radiation_monochromator     graphite
_diffrn_measurement_device_type     'Bruker APEXII CCD'
_diffrn_measurement_method     '\f and \w scans'
_diffrn_detector_area_resol_mean     ?
_diffrn_reflns_number     8322
_diffrn_reflns_av_R_equivalents     0.0221
_diffrn_reflns_av_sigmaI/netI     0.0182
_diffrn_reflns_theta_min     2.67
_diffrn_reflns_theta_max     28.38
_diffrn_reflns_theta_full     28.38
_diffrn_measured_fraction_theta_max     0.996
_diffrn_measured_fraction_theta_full     0.996
_diffrn_reflns_limit_h_min     -10
_diffrn_reflns_limit_h_max     10
_diffrn_reflns_limit_k_min     -10
_diffrn_reflns_limit_k_max     10
_diffrn_reflns_limit_l_min     -9
_diffrn_reflns_limit_l_max     10
_refine_special_details
;
Refinement of <i>F</i>^2^ against ALL reflections. The weighted <i>R</i>-factor
<i>wR</i> and goodness of fit <i>S</i> are based on <i>F</i>^2^, conventional
<i>R</i>-factors <i>R</i> are based on <i>F</i>, with <i>F</i> set to zero for
negative <i>F</i>^2^. The threshold expression of <i>F</i>^2^ >
\s(<i>F</i>^2^) is used only for calculating <i>R</i>-factors(gt) <i>etc</i>.
and is not relevant to the choice of reflections for refinement.
<i>R</i>-factors based on <i>F</i>^2^ are statistically about twice as large
as those based on <i>F</i>, and <i>R</i>- factors based on ALL data will be
even larger.
;
_reflns_number_total     2305
_reflns_number_gt     2226
_reflns_threshold_expression     I>2sigma(I)
_refine_ls_structure_factor_coef     Fsqd
_refine_ls_matrix_type     full
_refine_ls_R_factor_all     0.0183
_refine_ls_R_factor_gt     0.0172
_refine_ls_wR_factor_gt     0.0460
_refine_ls_wR_factor_ref     0.0464
_refine_ls_goodness_of_fit_ref     1.078
_refine_ls_restrained_S_all     1.078
_refine_ls_number_reflns     2305
_refine_ls_number_parameters     136
_refine_ls_number_restraints     0
_refine_ls_hydrogen_treatment     constr
_refine_ls_weighting_scheme     calc
_refine_ls_weighting_details
         'calc w=1/[\s^2^(Fo^2^)+(0.0269P)^2^+0.1887P] where P=(Fo^2^+2Fc^2^)/3'
_atom_sites_solution_hydrogens     geom
_atom_sites_solution_primary     direct
_atom_sites_solution_secondary     difmap
_refine_ls_shift/su_max     0.001
_refine_ls_shift/su_mean     0.000
_refine_diff_density_max     0.379
_refine_diff_density_min     -0.506
_refine_ls_extinction_method     none
_refine_ls_extinction_coef     ?
loop_
    _atom_type_symbol
    _atom_type_description
    _atom_type_scat_dispersion_real
    _atom_type_scat_dispersion_imag
    _atom_type_scat_source
    'C' 'C' 0.0033 0.0016
                         'International Tables Vol C Tables 4.2.6.8 and 6.1.1.4'
    'H' 'H' 0.0000 0.0000
                         'International Tables Vol C Tables 4.2.6.8 and 6.1.1.4'
    'N' 'N' 0.0061 0.0033
                         'International Tables Vol C Tables 4.2.6.8 and 6.1.1.4'
    'O' 'O' 0.0106 0.0060
                         'International Tables Vol C Tables 4.2.6.8 and 6.1.1.4'
    'Sr' 'Sr' -1.5307 3.2498
                         'International Tables Vol C Tables 4.2.6.8 and 6.1.1.4'
_computing_data_collection     'APEX2 (Bruker, 2005)'
_computing_cell_refinement     'SAINT (Bruker, 2005)'
_computing_data_reduction     'SAINT (Bruker, 2005)'
_computing_structure_solution     'SHELXS97 (Sheldrick, 2008)'
_computing_structure_refinement     'SHELXL97 (Sheldrick, 2008)'
_computing_molecular_graphics
               'XP in SHELXTL (Sheldrick, 2008) and DIAMOND (Brandenburg, 2012)'
_computing_publication_material     'SHELXTL (Sheldrick, 2008)'
loop_
    _atom_site_type_symbol
    _atom_site_label
    _atom_site_fract_x
    _atom_site_fract_y
    _atom_site_fract_z
    _atom_site_U_iso_or_equiv
    _atom_site_adp_type
    _atom_site_calc_flag
    _atom_site_refinement_flags
    _atom_site_occupancy
    _atom_site_symmetry_multiplicity
    _atom_site_disorder_assembly
    _atom_site_disorder_group
    Sr Sr1 0.685514(18) 0.654700(16) 0.373999(17) 0.01302(5) Uani d . 1 1 . .
    O O1 0.53412(17) 0.40183(16) 0.33347(15) 0.0220(2) Uani d . 1 1 . .
    O O3 0.63315(17) 0.12206(15) -0.40559(15) 0.0206(2) Uani d . 1 1 . .
    O O2 0.7094(2) 0.47815(16) 0.09101(16) 0.0260(3) Uani d . 1 1 . .
    O O4 0.76724(18) -0.16816(16) -0.41598(16) 0.0215(2) Uani d . 1 1 . .
    O O5 0.85222(17) 0.35498(17) 0.47402(19) 0.0288(3) Uani d . 1 1 . .
    O O6 1.03912(18) 0.5746(2) 0.23839(17) 0.0303(3) Uani d . 1 1 . .
    N N1 0.7457(2) -0.11960(18) 0.10565(18) 0.0204(3) Uani d . 1 1 . .
    C C7 0.7063(2) -0.0153(2) -0.34150(19) 0.0143(3) Uani d . 1 1 . .
    C C4 0.7184(2) 0.0071(2) -0.16144(19) 0.0146(3) Uani d . 1 1 . .
    C C3 0.6819(2) 0.1745(2) -0.0860(2) 0.0150(3) Uani d . 1 1 . .
    H H3 0.6607 0.2725 -0.1498 0.018 Uiso calc R 1 1 . .
    C C2 0.6775(2) 0.1931(2) 0.0855(2) 0.0148(3) Uani d . 1 1 . .
    C C5 0.7511(2) -0.1354(2) -0.0614(2) 0.0182(3) Uani d . 1 1 . .
    H H5 0.7781 -0.2475 -0.1125 0.022 Uiso calc R 1 1 . .
    C C6 0.6365(2) 0.3698(2) 0.1760(2) 0.0155(3) Uani d . 1 1 . .
    C C1 0.7093(2) 0.0429(2) 0.1755(2) 0.0189(3) Uani d . 1 1 . .
    H H1 0.7051 0.0559 0.2909 0.023 Uiso calc R 1 1 . .
    H H6A 1.1093 0.5659 0.1327 0.028 Uiso d R 1 1 . .
    H H5A 0.9661 0.2895 0.4265 0.028 Uiso d R 1 1 . .
    H H5B 0.7950 0.2793 0.4868 0.028 Uiso d R 1 1 . .
    H H6B 1.0903 0.5704 0.3176 0.028 Uiso d R 1 1 . .
loop_
    _atom_site_aniso_label
    _atom_site_aniso_U_11
    _atom_site_aniso_U_22
    _atom_site_aniso_U_33
    _atom_site_aniso_U_12
    _atom_site_aniso_U_13
    _atom_site_aniso_U_23
    Sr1 0.01678(8) 0.01181(8) 0.01109(8) -0.00511(5) -0.00483(5) 0.00017(5)
    O1 0.0290(6) 0.0226(6) 0.0127(5) -0.0120(5) -0.0006(5) -0.0034(4)
    O3 0.0265(6) 0.0195(6) 0.0153(5) -0.0035(5) -0.0100(5) 0.0024(4)
    O2 0.0417(8) 0.0208(6) 0.0155(6) -0.0187(5) -0.0006(5) -0.0019(5)
    O4 0.0266(6) 0.0181(6) 0.0196(6) -0.0042(5) -0.0097(5) -0.0059(5)
    O5 0.0194(6) 0.0245(6) 0.0418(8) -0.0066(5) -0.0101(6) 0.0104(6)
    O6 0.0222(6) 0.0457(8) 0.0198(6) -0.0126(6) -0.0007(5) 0.0007(6)
    N1 0.0317(8) 0.0162(6) 0.0153(6) -0.0076(5) -0.0104(6) 0.0037(5)
    C7 0.0158(7) 0.0163(7) 0.0110(7) -0.0058(5) -0.0040(5) -0.0006(5)
    C4 0.0177(7) 0.0141(7) 0.0120(7) -0.0048(5) -0.0052(5) -0.0009(5)
    C3 0.0202(7) 0.0128(7) 0.0131(7) -0.0065(5) -0.0056(5) 0.0013(5)
    C2 0.0195(7) 0.0147(7) 0.0117(7) -0.0077(5) -0.0044(5) -0.0016(5)
    C5 0.0268(8) 0.0127(7) 0.0161(7) -0.0060(6) -0.0084(6) -0.0004(6)
    C6 0.0201(7) 0.0156(7) 0.0125(7) -0.0070(6) -0.0063(6) -0.0014(6)
    C1 0.0273(8) 0.0196(8) 0.0121(7) -0.0093(6) -0.0079(6) 0.0016(6)
_geom_special_details
;
All e.s.d.'s (except the e.s.d. in the dihedral angle between two l.s. planes)
are estimated using the full covariance matrix. The cell e.s.d.'s are taken
into account individually in the estimation of e.s.d.'s in distances, angles
and torsion angles; correlations between e.s.d.'s in cell parameters are only
used when they are defined by crystal symmetry. An approximate (isotropic)
treatment of cell e.s.d.'s is used for estimating e.s.d.'s involving l.s.
planes.
;
loop_
    _geom_bond_atom_site_label_1
    _geom_bond_atom_site_label_2
    _geom_bond_site_symmetry_2
    _geom_bond_distance
    _geom_bond_publ_flag
    Sr1 O6 . 2.5287(13) ?
    Sr1 O3 2_665 2.5377(12) ?
    Sr1 O1 2_666 2.5715(12) ?
    Sr1 O4 1_566 2.5881(12) ?
    Sr1 O5 . 2.6050(13) ?
    Sr1 O2 . 2.6423(12) ?
    Sr1 O1 . 2.7232(12) ?
    Sr1 N1 1_565 2.8064(14) ?
    Sr1 C6 . 3.0051(15) ?
    Sr1 H6B . 2.9429 ?
    O1 C6 . 1.2520(19) ?
    O1 Sr1 2_666 2.5715(12) ?
    O3 C7 . 1.2590(19) ?
    O3 Sr1 2_665 2.5377(12) ?
    O2 C6 . 1.258(2) ?
    O4 C7 . 1.2554(19) ?
    O4 Sr1 1_544 2.5881(12) ?
    O5 H5A . 0.8542 ?
    O5 H5B . 0.8477 ?
    O6 H6A . 0.8468 ?
    O6 H6B . 0.8563 ?
    N1 C1 . 1.339(2) ?
    N1 C5 . 1.345(2) ?
    N1 Sr1 1_545 2.8065(14) ?
    C7 C4 . 1.508(2) ?
    C4 C5 . 1.390(2) ?
    C4 C3 . 1.391(2) ?
    C3 C2 . 1.387(2) ?
    C3 H3 . 0.9300 ?
    C2 C1 . 1.388(2) ?
    C2 C6 . 1.502(2) ?
    C5 H5 . 0.9300 ?
    C1 H1 . 0.9300 ?
loop_
    _geom_angle_atom_site_label_1
    _geom_angle_atom_site_label_2
    _geom_angle_atom_site_label_3
    _geom_angle_site_symmetry_1
    _geom_angle_site_symmetry_3
    _geom_angle
    _geom_angle_publ_flag
    O6 Sr1 O3 . 2_665 146.80(4) ?
    O6 Sr1 O1 . 2_666 133.77(4) ?
    O3 Sr1 O1 2_665 2_666 75.71(4) ?
    O6 Sr1 O4 . 1_566 77.95(4) ?
    O3 Sr1 O4 2_665 1_566 95.67(4) ?
    O1 Sr1 O4 2_666 1_566 81.28(4) ?
    O6 Sr1 O5 . . 69.37(4) ?
    O3 Sr1 O5 2_665 . 143.83(4) ?
    O1 Sr1 O5 2_666 . 70.70(4) ?
    O4 Sr1 O5 1_566 . 92.21(4) ?
    O6 Sr1 O2 . . 84.52(4) ?
    O3 Sr1 O2 2_665 . 95.32(4) ?
    O1 Sr1 O2 2_666 . 116.27(4) ?
    O4 Sr1 O2 1_566 . 161.21(4) ?
    O5 Sr1 O2 . . 87.86(4) ?
    O6 Sr1 O1 . . 115.98(4) ?
    O3 Sr1 O1 2_665 . 86.90(4) ?
    O1 Sr1 O1 2_666 . 67.91(4) ?
    O4 Sr1 O1 1_566 . 147.46(4) ?
    O5 Sr1 O1 . . 68.48(4) ?
    O2 Sr1 O1 . . 48.48(4) ?
    O6 Sr1 N1 . 1_565 74.58(5) ?
    O3 Sr1 N1 2_665 1_565 73.32(4) ?
    O1 Sr1 N1 2_666 1_565 147.89(4) ?
    O4 Sr1 N1 1_566 1_565 93.47(4) ?
    O5 Sr1 N1 . 1_565 141.38(4) ?
    O2 Sr1 N1 . 1_565 75.20(4) ?
    O1 Sr1 N1 . 1_565 118.12(4) ?
    O6 Sr1 C6 . . 97.37(4) ?
    O3 Sr1 C6 2_665 . 95.75(4) ?
    O1 Sr1 C6 2_666 . 92.37(4) ?
    O4 Sr1 C6 1_566 . 165.14(4) ?
    O5 Sr1 C6 . . 72.98(4) ?
    O2 Sr1 C6 . . 24.68(4) ?
    O1 Sr1 C6 . . 24.62(4) ?
    N1 Sr1 C6 1_565 . 98.90(4) ?
    O6 Sr1 Sr1 . 2_666 132.57(3) ?
    O3 Sr1 Sr1 2_665 2_666 79.75(3) ?
    O1 Sr1 Sr1 2_666 2_666 35.06(3) ?
    O4 Sr1 Sr1 1_566 2_666 115.72(3) ?
    O5 Sr1 Sr1 . 2_666 65.11(3) ?
    O2 Sr1 Sr1 . 2_666 81.27(3) ?
    O1 Sr1 Sr1 . 2_666 32.85(2) ?
    N1 Sr1 Sr1 1_565 2_666 142.01(3) ?
    C6 Sr1 Sr1 . 2_666 57.36(3) ?
    O6 Sr1 H6B . . 15.8 ?
    O3 Sr1 H6B 2_665 . 150.4 ?
    O1 Sr1 H6B 2_666 . 119.9 ?
    O4 Sr1 H6B 1_566 . 65.0 ?
    O5 Sr1 H6B . . 63.0 ?
    O2 Sr1 H6B . . 98.6 ?
    O1 Sr1 H6B . . 121.6 ?
    N1 Sr1 H6B 1_565 . 85.2 ?
    C6 Sr1 H6B . . 107.7 ?
    Sr1 Sr1 H6B 2_666 . 128.1 ?
    C6 O1 Sr1 . 2_666 156.53(11) ?
    C6 O1 Sr1 . . 90.40(9) ?
    Sr1 O1 Sr1 2_666 . 112.09(4) ?
    C7 O3 Sr1 . 2_665 140.72(10) ?
    C6 O2 Sr1 . . 94.03(9) ?
    C7 O4 Sr1 . 1_544 137.91(10) ?
    Sr1 O5 H5A . . 127.0 ?
    Sr1 O5 H5B . . 115.1 ?
    H5A O5 H5B . . 100.7 ?
    Sr1 O6 H6A . . 131.4 ?
    Sr1 O6 H6B . . 110.7 ?
    H6A O6 H6B . . 117.3 ?
    C1 N1 C5 . . 117.16(14) ?
    C1 N1 Sr1 . 1_545 109.60(10) ?
    C5 N1 Sr1 . 1_545 130.26(11) ?
    O4 C7 O3 . . 124.65(14) ?
    O4 C7 C4 . . 118.35(14) ?
    O3 C7 C4 . . 117.00(13) ?
    C5 C4 C3 . . 118.26(14) ?
    C5 C4 C7 . . 121.27(14) ?
    C3 C4 C7 . . 120.27(13) ?
    C2 C3 C4 . . 119.12(14) ?
    C2 C3 H3 . . 120.4 ?
    C4 C3 H3 . . 120.4 ?
    C3 C2 C1 . . 118.28(14) ?
    C3 C2 C6 . . 122.02(14) ?
    C1 C2 C6 . . 119.69(13) ?
    N1 C5 C4 . . 123.41(14) ?
    N1 C5 H5 . . 118.3 ?
    C4 C5 H5 . . 118.3 ?
    O1 C6 O2 . . 122.85(14) ?
    O1 C6 C2 . . 118.69(14) ?
    O2 C6 C2 . . 118.45(14) ?
    O1 C6 Sr1 . . 64.98(8) ?
    O2 C6 Sr1 . . 61.29(8) ?
    C2 C6 Sr1 . . 159.61(11) ?
    N1 C1 C2 . . 123.75(14) ?
    N1 C1 H1 . . 118.1 ?
    C2 C1 H1 . . 118.1 ?
loop_
    _geom_torsion_atom_site_label_1
    _geom_torsion_atom_site_label_2
    _geom_torsion_atom_site_label_3
    _geom_torsion_atom_site_label_4
    _geom_torsion_site_symmetry_1
    _geom_torsion_site_symmetry_2
    _geom_torsion_site_symmetry_3
    _geom_torsion_site_symmetry_4
    _geom_torsion
    _geom_torsion_publ_flag
    O6 Sr1 O1 C6 . . . . -43.90(11) ?
    O3 Sr1 O1 C6 2_665 . . . 111.03(10) ?
    O1 Sr1 O1 C6 2_666 . . . -173.14(12) ?
    O4 Sr1 O1 C6 1_566 . . . -153.28(9) ?
    O5 Sr1 O1 C6 . . . . -96.05(10) ?
    O2 Sr1 O1 C6 . . . . 11.13(9) ?
    N1 Sr1 O1 C6 1_565 . . . 41.81(11) ?
    Sr1 Sr1 O1 C6 2_666 . . . -173.14(12) ?
    O6 Sr1 O1 Sr1 . . . 2_666 129.25(5) ?
    O3 Sr1 O1 Sr1 2_665 . . 2_666 -75.83(5) ?
    O1 Sr1 O1 Sr1 2_666 . . 2_666 0.0 ?
    O4 Sr1 O1 Sr1 1_566 . . 2_666 19.86(10) ?
    O5 Sr1 O1 Sr1 . . . 2_666 77.09(5) ?
    O2 Sr1 O1 Sr1 . . . 2_666 -175.73(8) ?
    N1 Sr1 O1 Sr1 1_565 . . 2_666 -145.05(5) ?
    C6 Sr1 O1 Sr1 . . . 2_666 173.14(12) ?
    O6 Sr1 O2 C6 . . . . 121.16(11) ?
    O3 Sr1 O2 C6 2_665 . . . -92.19(10) ?
    O1 Sr1 O2 C6 2_666 . . . -15.52(11) ?
    O4 Sr1 O2 C6 1_566 . . . 142.24(12) ?
    O5 Sr1 O2 C6 . . . . 51.69(10) ?
    O1 Sr1 O2 C6 . . . . -11.10(9) ?
    N1 Sr1 O2 C6 1_565 . . . -163.36(11) ?
    Sr1 Sr1 O2 C6 2_666 . . . -13.45(10) ?
    Sr1 O4 C7 O3 1_544 . . . -33.4(3) ?
    Sr1 O4 C7 C4 1_544 . . . 145.77(12) ?
    Sr1 O3 C7 O4 2_665 . . . 105.41(18) ?
    Sr1 O3 C7 C4 2_665 . . . -73.8(2) ?
    O4 C7 C4 C5 . . . . -15.8(2) ?
    O3 C7 C4 C5 . . . . 163.49(15) ?
    O4 C7 C4 C3 . . . . 169.42(14) ?
    O3 C7 C4 C3 . . . . -11.3(2) ?
    C5 C4 C3 C2 . . . . -0.7(2) ?
    C7 C4 C3 C2 . . . . 174.30(14) ?
    C4 C3 C2 C1 . . . . -0.2(2) ?
    C4 C3 C2 C6 . . . . -179.19(14) ?
    C1 N1 C5 C4 . . . . -1.0(3) ?
    Sr1 N1 C5 C4 1_545 . . . 157.24(12) ?
    C3 C4 C5 N1 . . . . 1.3(2) ?
    C7 C4 C5 N1 . . . . -173.61(15) ?
    Sr1 O1 C6 O2 2_666 . . . 174.94(19) ?
    Sr1 O1 C6 O2 . . . . -21.19(17) ?
    Sr1 O1 C6 C2 2_666 . . . -6.4(4) ?
    Sr1 O1 C6 C2 . . . . 157.48(13) ?
    Sr1 O1 C6 Sr1 2_666 . . . -163.9(3) ?
    Sr1 O2 C6 O1 . . . . 21.92(17) ?
    Sr1 O2 C6 C2 . . . . -156.75(12) ?
    C3 C2 C6 O1 . . . . 139.97(16) ?
    C1 C2 C6 O1 . . . . -39.0(2) ?
    C3 C2 C6 O2 . . . . -41.3(2) ?
    C1 C2 C6 O2 . . . . 139.73(16) ?
    C3 C2 C6 Sr1 . . . . -125.0(3) ?
    C1 C2 C6 Sr1 . . . . 56.1(4) ?
    O6 Sr1 C6 O1 . . . . 141.06(10) ?
    O3 Sr1 C6 O1 2_665 . . . -69.51(10) ?
    O1 Sr1 C6 O1 2_666 . . . 6.36(11) ?
    O4 Sr1 C6 O1 1_566 . . . 70.52(19) ?
    O5 Sr1 C6 O1 . . . . 75.34(10) ?
    O2 Sr1 C6 O1 . . . . -159.75(16) ?
    N1 Sr1 C6 O1 1_565 . . . -143.48(9) ?
    Sr1 Sr1 C6 O1 2_666 . . . 4.41(8) ?
    O6 Sr1 C6 O2 . . . . -59.19(11) ?
    O3 Sr1 C6 O2 2_665 . . . 90.24(10) ?
    O1 Sr1 C6 O2 2_666 . . . 166.11(10) ?
    O4 Sr1 C6 O2 1_566 . . . -129.73(16) ?
    O5 Sr1 C6 O2 . . . . -124.91(11) ?
    O1 Sr1 C6 O2 . . . . 159.75(16) ?
    N1 Sr1 C6 O2 1_565 . . . 16.27(11) ?
    Sr1 Sr1 C6 O2 2_666 . . . 164.16(11) ?
    O6 Sr1 C6 C2 . . . . 35.7(3) ?
    O3 Sr1 C6 C2 2_665 . . . -174.9(3) ?
    O1 Sr1 C6 C2 2_666 . . . -99.0(3) ?
    O4 Sr1 C6 C2 1_566 . . . -34.8(4) ?
    O5 Sr1 C6 C2 . . . . -30.0(3) ?
    O2 Sr1 C6 C2 . . . . 94.9(3) ?
    O1 Sr1 C6 C2 . . . . -105.4(3) ?
    N1 Sr1 C6 C2 1_565 . . . 111.2(3) ?
    Sr1 Sr1 C6 C2 2_666 . . . -100.9(3) ?
    C5 N1 C1 C2 . . . . 0.0(3) ?
    Sr1 N1 C1 C2 1_545 . . . -162.51(13) ?
    C3 C2 C1 N1 . . . . 0.6(2) ?
    C6 C2 C1 N1 . . . . 179.60(15) ?
loop_
    _geom_hbond_atom_site_label_D
    _geom_hbond_atom_site_label_H
    _geom_hbond_atom_site_label_A
    _geom_hbond_site_symmetry_A
    _geom_hbond_distance_DH
    _geom_hbond_distance_HA
    _geom_hbond_distance_DA
    _geom_hbond_angle_DHA
    O5 H5A O4 2_755 0.85 2.01 2.8046(17) 155.2
    O5 H5B O3 1_556 0.85 2.05 2.8718(18) 163.0
    O6 H6A O2 2_765 0.85 1.87 2.7135(17) 171.7
    O6 H6B O5 2_766 0.86 2.03 2.848(2) 160.3
    C1 H1 O3 1_556 0.93 2.37 3.286(2) 168.9
data_global
_journal_date_recd_electronic     2012-05-07
_journal_date_accepted     2012-05-22
_journal_name_full     'Acta Crystallographica, Section E'
_journal_year     2012
_journal_volume     68
_journal_issue      6
_journal_page_first     m835
_journal_page_last     m835
_journal_paper_category     QM
_journal_paper_doi     10.1107/S1600536812023379
_journal_coeditor_code     WM2630
_publ_contact_author_name     'Dan Li'
_publ_contact_author_address
;
College of Chemistry and Chemical Engineering,
Yan'an University, Yan'an,
Shaanxi 716000, People's Republic of China
;
_publ_contact_author_email     'lidan@lyu.edu.cn'
_publ_contact_author_fax     ?
_publ_contact_author_phone     ?
_publ_section_title
;
Poly[diaqua(\m~5~-pyridine-3,5-dicarboxylato)strontium]
;
loop_
    _publ_author_name
    _publ_author_footnote
    _publ_author_address
    'Li, Dan' .
;
School of Media Communications, Linyi University,
Linyi 276000, People's Republic of China
;
    'Duan, Chaowen' .
;
School of Chemistry and Chemical Engineering, Linyi University,
Linyi 276000, People's Republic of China
;
