# Supplementary material for: Poly[diaqua­(μ5-pyridine-3,5-dicarboxyl­ato)strontium]
Source: Acta Crystallogr Sect E Struct Rep Online. 2012 May 31;68(Pt 6):m835. doi: 10.1107/S1600536812023379 (PMC3379176; doi:10.1107/S1600536812023379)
Supplement: Supplementary file 2 [file e-68-0m835-Isup2.hkl]

# 
# h,k,l, Fc-squared, Fo-squared, sigma(Fo-squared) and status flag 
# 
data_I
_shelx_title ' t in P1                          P-1' 
_shelx_refln_list_code          4 
_shelx_F_calc_maximum      103.54 
_exptl_crystal_F_000       283.94 
_reflns_d_resolution_high  0.7476 
 
loop_ 
 _symmetry_equiv_pos_as_xyz 
 'x, y, z' 
 '-x, -y, -z' 
 
_cell_length_a     7.9098 
_cell_length_b     8.0028 
_cell_length_c     8.0864 
_cell_angle_alpha  88.620 
_cell_angle_beta   71.270 
_cell_angle_gamma  72.030 
 
_shelx_F_squared_multiplier     1.000 
 
loop_ 
 _refln_index_h 
 _refln_index_k 
 _refln_index_l 
 _refln_F_squared_calc 
 _refln_F_squared_meas 
 _refln_F_squared_sigma 
 _refln_observed_status 
   1   0   0     2591.33     2494.52     39.21 o 
   2   0   0    10721.24     9111.33    177.51 o 
   3   0   0     6828.22     6504.70    125.11 o 
   4   0   0      220.31      251.22      3.91 o 
   5   0   0     2442.42     2559.57     28.53 o 
   6   0   0      729.16      757.71      8.35 o 
   7   0   0      167.89      173.06      3.50 o 
   8   0   0      437.68      446.88      7.13 o 
   9   0   0       35.30       37.86      2.53 o 
  -9   1   0      335.56      347.78      8.23 o 
  -8   1   0      104.58      117.32      5.71 o 
  -7   1   0       63.71       71.09      2.64 o 
  -6   1   0     1101.13     1122.97     14.33 o 
  -5   1   0      283.82      293.33      3.62 o 
  -4   1   0     1174.88     1205.40     12.75 o 
  -3   1   0     2651.15     2637.04     26.00 o 
  -2   1   0     1750.92     1779.74     16.52 o 
  -1   1   0      663.99      725.85      6.80 o 
   0   1   0      502.55      533.84      6.41 o 
   1   1   0     1129.40     1171.28     10.75 o 
   2   1   0      344.22      448.51      5.68 o 
   3   1   0     1473.66     1674.29     22.25 o 
   4   1   0      242.08      221.86      3.30 o 
   5   1   0      136.59      111.44      3.20 o 
   6   1   0       50.68       52.63      1.86 o 
   7   1   0      169.65      183.59      3.13 o 
   8   1   0      285.47      289.34      6.12 o 
   9   1   0       75.12       84.26      4.37 o 
  -8   2   0       75.17       69.91      3.32 o 
  -7   2   0      389.88      404.59      7.85 o 
  -6   2   0       46.38       43.62      2.13 o 
  -5   2   0      878.86      860.90     11.16 o 
  -4   2   0     1311.00     1321.84     17.69 o 
  -3   2   0       29.77       26.96      0.77 o 
  -2   2   0     4591.40     4441.85     40.99 o 
  -1   2   0      255.77      265.05      2.88 o 
   0   2   0       10.79       15.88      0.45 o 
   1   2   0      676.41      688.04      6.96 o 
   2   2   0     3373.65     3551.42     35.37 o 
   3   2   0      211.44      197.90      2.15 o 
   4   2   0     5161.57     5320.57     61.93 o 
   5   2   0     1386.52     1456.62     18.71 o 
   6   2   0     1146.47     1186.53     14.51 o 
   7   2   0     1242.39     1275.87     15.74 o 
   8   2   0        8.75       10.89      1.75 o 
   9   2   0     1432.50     1417.30     19.06 o 
  -8   3   0      365.64      373.34      7.97 o 
  -7   3   0      200.31      211.15      5.51 o 
  -6   3   0      295.71      276.98      5.89 o 
  -5   3   0     1003.27      984.18     14.61 o 
  -4   3   0        5.73        5.91      1.02 o 
  -3   3   0      115.62      114.60      2.06 o 
  -2   3   0      423.69      390.52      4.59 o 
  -1   3   0      227.15      239.75      3.37 o 
   0   3   0     1468.81     1431.75     15.52 o 
   1   3   0      244.08      219.27      2.61 o 
   2   3   0      197.90      185.20      2.45 o 
   3   3   0     3374.75     3339.95     44.09 o 
   4   3   0      472.88      528.26      5.51 o 
   5   3   0     1114.71     1165.76     12.93 o 
   6   3   0     1381.43     1411.69     18.50 o 
   7   3   0      308.90      315.07      5.42 o 
   8   3   0      497.79      521.80     11.92 o 
   9   3   0      131.09      158.78      5.66 o 
  -7   4   0      472.73      474.51      9.27 o 
  -6   4   0      645.79      620.87     11.17 o 
  -5   4   0        4.96        3.98      2.15 o 
  -4   4   0     1311.49     1279.56     18.62 o 
  -3   4   0      422.27      436.27      6.42 o 
  -2   4   0      116.53      124.67      2.02 o 
  -1   4   0     2041.90     2051.65     25.40 o 
   0   4   0     3563.52     3567.60     38.33 o 
   1   4   0      157.12      165.90      2.06 o 
   2   4   0     2750.04     2746.33     31.60 o 
   3   4   0      406.27      371.54      4.74 o 
   4   4   0     1126.45     1139.35     11.99 o 
   5   4   0      440.38      433.64      5.38 o 
   6   4   0        0.95        1.45      0.70 o 
   7   4   0      677.79      669.41      9.61 o 
   8   4   0      101.79      101.30      2.38 o 
   9   4   0       14.54       15.62      2.81 o 
  -6   5   0      225.83      206.33      5.44 o 
  -5   5   0       38.56       43.07      3.35 o 
  -4   5   0      690.40      669.38     11.63 o 
  -3   5   0      434.76      450.47      7.36 o 
  -2   5   0      781.28      781.02     11.65 o 
  -1   5   0     1808.03     1835.46     21.61 o 
   0   5   0       82.29       83.17      1.70 o 
   1   5   0     2145.28     2134.70     22.20 o 
   2   5   0      332.72      345.98      4.83 o 
   3   5   0     1344.89     1372.85     17.19 o 
   4   5   0     2365.78     2335.61     41.21 o 
   5   5   0       24.46       24.04      1.08 o 
   6   5   0      338.61      338.44      7.34 o 
   7   5   0      543.02      550.09      9.50 o 
   8   5   0        8.86        9.96      1.92 o 
   9   5   0      326.01      331.08      8.20 o 
  -6   6   0      116.96      117.76      5.47 o 
  -5   6   0      750.21      725.47     12.96 o 
  -4   6   0      125.81      130.55      4.04 o 
  -3   6   0      847.93      830.59     14.03 o 
  -2   6   0     2258.11     2200.84     31.30 o 
  -1   6   0       87.96       90.91      3.93 o 
   0   6   0     2226.53     2232.84     23.45 o 
   1   6   0      407.71      404.16      4.82 o 
   2   6   0     1358.92     1323.29     16.83 o 
   3   6   0     1517.84     1504.83     18.94 o 
   4   6   0      316.03      305.28      5.30 o 
   5   6   0      719.78      700.86     10.79 o 
   6   6   0      573.15      559.73     10.50 o 
   7   6   0        7.16        8.44      1.59 o 
   8   6   0      491.59      497.92     13.72 o 
   9   6   0      374.13      392.15      9.56 o 
  -5   7   0       95.74       95.44      4.07 o 
  -4   7   0      177.94      173.74      4.95 o 
  -3   7   0      246.81      252.39      5.75 o 
  -2   7   0       19.67       19.74      2.12 o 
  -1   7   0      349.33      344.80      6.11 o 
   0   7   0      412.20      417.23      6.67 o 
   1   7   0        4.94        6.92      1.22 o 
   2   7   0      871.92      857.88     11.35 o 
   3   7   0      849.34      842.58     12.89 o 
   4   7   0      103.88      106.40      3.19 o 
   5   7   0      918.72      904.83     15.23 o 
   6   7   0      645.95      629.39     11.04 o 
   7   7   0      312.94      306.48      7.81 o 
   8   7   0      714.76      727.11     22.78 o 
   9   7   0       46.11       51.92      4.65 o 
  -3   8   0       45.91       47.37      3.46 o 
  -2   8   0      172.71      171.14      5.40 o 
  -1   8   0      556.47      538.19     11.68 o 
   0   8   0      110.00      111.45      8.59 o 
   1   8   0      265.84      263.52     12.96 o 
   2   8   0      989.31     1007.96     17.13 o 
   3   8   0        8.79        9.72      1.82 o 
   4   8   0      815.67      788.63     13.67 o 
   5   8   0      100.57      105.08      3.55 o 
   6   8   0      402.90      407.09      9.84 o 
   7   8   0      813.56      819.13     17.54 o 
   8   8   0        6.03        5.30      2.75 o 
  -2   9   0      441.06      432.88     10.72 o 
  -1   9   0       63.82       67.97      4.04 o 
   0   9   0      327.14      348.28     10.16 o 
   1   9   0      379.26      373.52     12.43 o 
   2   9   0        9.34       12.43      3.80 o 
   3   9   0      759.87      754.25     16.48 o 
   4   9   0      347.06      334.15      7.16 o 
   5   9   0      254.82      261.71      7.41 o 
   6   9   0      414.34      416.95     12.48 o 
   7   9   0       71.42       80.07      4.43 o 
   0  10   0      322.02      314.48     12.15 o 
   1  10   0       57.96       58.57      5.41 o 
   2  10   0      584.43      585.29     17.94 o 
   3  10   0      110.95      105.93      6.64 o 
   4  10   0       66.00       66.22      4.28 o 
   5  10   0      339.81      348.25      9.60 o 
   6  10   0       18.78       18.59      3.47 o 
  -5 -10   1      498.53      501.26     12.45 o 
  -4 -10   1      314.22      307.15      8.89 o 
  -3 -10   1        9.40        5.89      3.89 o 
  -2 -10   1      351.92      364.50     12.81 o 
  -1 -10   1       82.93       79.36      5.89 o 
   0 -10   1       53.78       50.40      5.32 o 
  -7  -9   1       22.29       19.84      3.89 o 
  -6  -9   1      640.06      662.67     16.75 o 
  -5  -9   1      710.65      715.95     15.99 o 
  -4  -9   1       95.49      100.73      3.90 o 
  -3  -9   1      478.52      475.72      9.31 o 
  -2  -9   1      109.72      106.50      6.74 o 
  -1  -9   1       95.03       85.81      5.98 o 
   0  -9   1      450.26      451.74     14.52 o 
   1  -9   1      209.28      216.33      9.49 o 
   2  -9   1      188.70      183.51      6.70 o 
  -8  -8   1        9.34       11.66      3.12 o 
  -7  -8   1      159.12      156.23      5.80 o 
  -6  -8   1      108.60      104.66      4.59 o 
  -5  -8   1       85.95       86.45      3.33 o 
  -4  -8   1       67.49       66.97      2.75 o 
  -3  -8   1      215.20      217.32      5.15 o 
  -2  -8   1        2.25        5.61      2.35 o 
  -1  -8   1      566.65      566.80     13.67 o 
   0  -8   1      405.45      412.24      8.13 o 
   1  -8   1       34.95       37.11      4.08 o 
   2  -8   1      757.29      751.35     15.23 o 
   3  -8   1       47.06       42.92      3.29 o 
   4  -8   1      394.97      396.06      8.44 o 
  -8  -7   1        3.28        2.33      2.51 o 
  -7  -7   1     1069.34     1001.30     22.97 o 
  -6  -7   1      422.33      404.92      7.72 o 
  -5  -7   1      268.33      264.62      5.65 o 
  -4  -7   1     2421.55     2362.50     37.82 o 
  -3  -7   1      237.76      244.49      4.77 o 
  -2  -7   1     2811.48     2800.87     40.24 o 
  -1  -7   1     3849.17     3690.99     45.69 o 
   0  -7   1      165.67      169.72      3.53 o 
   1  -7   1     2309.61     2238.26     31.69 o 
   2  -7   1      273.04      272.79      5.85 o 
   3  -7   1      429.72      422.91     12.11 o 
   4  -7   1      771.10      760.03     13.50 o 
   5  -7   1        1.63       -0.03      2.63 o 
  -9  -6   1       12.86       14.38      4.18 o 
  -8  -6   1      225.65      231.53      6.64 o 
  -7  -6   1      387.07      381.90     11.10 o 
  -6  -6   1      151.04      161.31      4.08 o 
  -5  -6   1      826.33      816.83     13.77 o 
  -4  -6   1       54.14       56.87      2.00 o 
  -3  -6   1      694.51      686.78     10.56 o 
  -2  -6   1      325.40      328.73      4.80 o 
  -1  -6   1       28.74       28.66      1.25 o 
   0  -6   1      350.40      370.46      5.02 o 
   1  -6   1       23.65       25.54      1.51 o 
   2  -6   1      578.53      579.51      9.08 o 
   3  -6   1       87.75       86.54      3.34 o 
   4  -6   1       18.25       19.97      2.31 o 
   5  -6   1       54.03       59.65      3.13 o 
   6  -6   1      153.30      159.47      5.77 o 
  -9  -5   1      301.84      308.77      8.10 o 
  -8  -5   1       68.54       73.86     10.30 o 
  -7  -5   1       98.21      100.64      2.95 o 
  -6  -5   1      880.01      867.56     14.41 o 
  -5  -5   1      240.72      243.04      4.40 o 
  -4  -5   1      523.51      513.20      8.04 o 
  -3  -5   1     1558.11     1570.47     22.87 o 
  -2  -5   1        0.74        3.66      0.66 o 
  -1  -5   1      777.95      790.19      8.62 o 
   0  -5   1      946.88      973.89     10.93 o 
   1  -5   1      214.63      212.75      2.97 o 
   2  -5   1     1972.79     1988.62     25.85 o 
   3  -5   1     1416.13     1397.56     20.16 o 
   4  -5   1       11.70       12.01      1.80 o 
   5  -5   1     1106.29     1058.17     17.60 o 
   6  -5   1      236.15      231.96      5.74 o 
   7  -5   1      314.79      308.98      7.14 o 
  -9  -4   1      361.65      356.62      7.18 o 
  -8  -4   1       26.88       30.89      1.51 o 
  -7  -4   1      853.75      849.62     12.11 o 
  -6  -4   1      336.20      338.35      5.36 o 
  -5  -4   1      191.69      191.61      3.04 o 
  -4  -4   1      537.57      521.37      5.78 o 
  -3  -4   1        5.07        6.02      0.68 o 
  -2  -4   1     1156.09     1177.25     12.82 o 
  -1  -4   1     1524.45     1507.17     15.01 o 
   0  -4   1      344.27      360.46      4.31 o 
   1  -4   1      593.70      589.06      8.44 o 
   2  -4   1     1277.29     1307.20     14.28 o 
   3  -4   1      229.17      228.64      4.17 o 
   4  -4   1     1302.59     1262.27     20.21 o 
   5  -4   1       37.87       35.59      2.15 o 
   6  -4   1      655.07      661.12     11.70 o 
   7  -4   1      221.46      223.86      5.60 o 
  -9  -3   1       37.10       35.24      2.21 o 
  -8  -3   1      978.90      987.08     14.03 o 
  -7  -3   1      664.00      673.90      9.78 o 
  -6  -3   1      439.98      463.88      5.36 o 
  -5  -3   1     2095.76     2179.82     23.88 o 
  -4  -3   1      114.97      105.69      4.00 o 
  -3  -3   1     2604.98     2686.98     30.46 o 
  -2  -3   1     3855.57     3922.36     44.75 o 
  -1  -3   1     2124.37     2182.87     21.43 o 
   0  -3   1     4346.61     4215.43     45.26 o 
   1  -3   1     1170.96     1215.12     11.44 o 
   2  -3   1      125.44      129.29      1.71 o 
   3  -3   1     1441.10     1444.20     15.44 o 
   4  -3   1      185.16      183.23      3.51 o 
   5  -3   1      301.97      305.33      5.88 o 
   6  -3   1      550.68      542.95      9.94 o 
   7  -3   1        1.19        2.11      1.91 o 
   8  -3   1      150.16      153.82      4.60 o 
  -9  -2   1       88.05      104.82      5.22 o 
  -8  -2   1      300.70      327.21      6.38 o 
  -7  -2   1      146.88      150.98      3.33 o 
  -6  -2   1      298.88      287.20      3.88 o 
  -5  -2   1      707.81      749.83      8.81 o 
  -4  -2   1       17.19       14.81      0.73 o 
  -3  -2   1     3595.59     3509.61     52.56 o 
  -2  -2   1      130.49      155.53      1.65 o 
  -1  -2   1       47.52       47.54      0.81 o 
   0  -2   1     3119.72     3056.34     30.11 o 
   1  -2   1     1113.40     1194.70     11.14 o 
   2  -2   1     6129.07     5775.57     56.60 o 
   3  -2   1      739.58      770.29      9.16 o 
   4  -2   1      674.96      686.57      8.12 o 
   5  -2   1      953.55      933.01     11.93 o 
   6  -2   1      162.09      170.43      3.50 o 
   7  -2   1      140.77      142.72      3.42 o 
   8  -2   1      558.60      569.14      8.92 o 
   9  -2   1        6.15        1.04      4.27 o 
  -9  -1   1      419.85      458.19     15.19 o 
  -8  -1   1        4.81        5.64      1.24 o 
  -7  -1   1      879.08      898.63     11.75 o 
  -6  -1   1      936.15      976.23     22.93 o 
  -5  -1   1      330.88      353.63      6.08 o 
  -4  -1   1     3368.40     3514.89     42.98 o 
  -3  -1   1     3774.08     3851.56     52.96 o 
  -2  -1   1     5865.29     5750.13    133.84 o 
  -1  -1   1     5844.16     5108.79     53.86 o 
   0  -1   1       63.45       60.65      0.83 o 
   1  -1   1     6473.00     5726.14     62.64 o 
   2  -1   1     6103.03     5796.03     53.68 o 
   3  -1   1        1.45        3.20      0.41 o 
   4  -1   1     1756.92     1849.02     19.29 o 
   5  -1   1      422.83      417.89      5.27 o 
   6  -1   1      475.66      491.32      6.82 o 
   7  -1   1      641.14      648.44      9.48 o 
   8  -1   1      138.50      146.23      5.44 o 
   9  -1   1      381.08      386.05      6.67 o 
  -9   0   1       19.85       18.50      2.88 o 
  -8   0   1      294.59      304.08     11.18 o 
  -7   0   1      432.38      448.87      7.57 o 
  -6   0   1        8.29        8.24      2.41 o 
  -5   0   1      728.09      763.20     12.11 o 
  -4   0   1       84.79       81.07      2.10 o 
  -3   0   1       40.26       56.51      2.88 o 
  -2   0   1     1884.23     1783.73     22.54 o 
  -1   0   1      886.87      868.02     10.42 o 
   0   0   1     1194.38     1177.95     14.32 o 
   1   0   1     2322.93     2333.83     23.54 o 
   2   0   1     2088.92     2191.85     22.69 o 
   3   0   1      334.96      298.50      3.14 o 
   4   0   1     1552.00     1648.04     16.36 o 
   5   0   1       29.89       36.80      0.83 o 
   6   0   1     2049.80     2040.79     21.38 o 
   7   0   1      284.61      282.83      4.76 o 
   8   0   1       55.37       54.95      2.10 o 
   9   0   1      305.78      307.95      5.57 o 
  -8   1   1      362.73      368.00      7.98 o 
  -7   1   1        6.13        7.24      2.70 o 
  -6   1   1      365.65      355.01      9.71 o 
  -5   1   1     1041.21     1013.14     14.87 o 
  -4   1   1      389.89      383.94      7.70 o 
  -3   1   1     1905.91     1912.65     25.30 o 
  -2   1   1     1063.91     1080.27     11.80 o 
  -1   1   1       20.40       30.80      1.84 o 
   0   1   1     3727.48     3159.02     51.19 o 
   1   1   1      421.71      443.19      4.54 o 
   2   1   1     1165.11     1204.68     10.88 o 
   3   1   1     1565.87     1575.14     20.89 o 
   4   1   1      658.25      710.92      9.80 o 
   5   1   1     1486.60     1565.62     21.15 o 
   6   1   1      924.43      944.41     15.83 o 
   7   1   1      602.81      608.01      7.99 o 
   8   1   1      726.51      753.28     10.72 o 
   9   1   1        2.01        0.28      1.41 o 
  10   1   1      323.14      330.87      6.83 o 
  -8   2   1      167.17      169.00      4.97 o 
  -7   2   1      135.65      136.90      4.18 o 
  -6   2   1      322.01      327.49      6.40 o 
  -5   2   1        3.74        4.99      1.31 o 
  -4   2   1     1658.78     1619.55     20.45 o 
  -3   2   1     1052.53     1116.13     13.51 o 
  -2   2   1     1126.82     1173.25     11.98 o 
  -1   2   1     1125.99     1086.57     12.83 o 
   0   2   1       22.69       20.46      0.49 o 
   1   2   1     3329.25     3233.27     33.70 o 
   2   2   1     3345.00     3284.88     30.42 o 
   3   2   1      262.12      275.41      2.68 o 
   4   2   1     3528.98     3557.26     33.93 o 
   5   2   1      749.89      769.05      9.48 o 
   6   2   1       12.02       14.63      1.12 o 
   7   2   1      484.77      502.22      6.79 o 
   8   2   1      243.93      254.50      5.13 o 
   9   2   1       54.64       69.70      3.06 o 
  10   2   1      218.38      228.72      7.69 o 
  -7   3   1      690.86      687.13     12.31 o 
  -6   3   1       49.52       55.43      4.97 o 
  -5   3   1     1466.28     1434.65     20.96 o 
  -4   3   1      749.70      728.24     11.10 o 
  -3   3   1       76.07       81.51      1.84 o 
  -2   3   1     2670.25     2592.87     27.78 o 
  -1   3   1       50.73       42.88      1.12 o 
   0   3   1     2481.03     2542.26     23.57 o 
   1   3   1     4048.32     3862.09     35.63 o 
   2   3   1       71.99       75.48      1.18 o 
   3   3   1      636.77      637.63      6.57 o 
   4   3   1     1229.07     1230.73     11.53 o 
   5   3   1      546.12      558.73      5.58 o 
   6   3   1     1102.66     1116.73     12.96 o 
   7   3   1       61.77       66.33      1.35 o 
   8   3   1      181.94      182.33      3.51 o 
   9   3   1      473.34      486.00     14.71 o 
  -7   4   1       59.58       59.58      7.73 o 
  -6   4   1      215.51      213.49      5.39 o 
  -5   4   1      626.45      620.11     11.04 o 
  -4   4   1        4.05        4.45      1.47 o 
  -3   4   1      397.66      390.75      6.50 o 
  -2   4   1     1104.33     1078.07     15.57 o 
  -1   4   1      110.43       92.13      1.88 o 
   0   4   1     3436.93     3403.05     33.55 o 
   1   4   1     3406.74     3489.30     34.32 o 
   2   4   1     1086.99     1059.33     10.87 o 
   3   4   1     1485.13     1544.46     16.55 o 
   4   4   1      134.54      153.10      2.64 o 
   5   4   1     1154.44     1175.54     13.60 o 
   6   4   1     1427.26     1453.10     16.76 o 
   7   4   1       28.31       33.04      1.22 o 
   8   4   1      504.01      526.24      9.30 o 
   9   4   1      147.76      146.94      9.30 o 
  -6   5   1      225.58      231.13      6.20 o 
  -5   5   1      160.07      154.09      4.48 o 
  -4   5   1      373.52      372.12      7.32 o 
  -3   5   1      790.52      787.76     12.02 o 
  -2   5   1       19.30       19.72      1.47 o 
  -1   5   1     1531.22     1498.80     19.17 o 
   0   5   1      813.02      832.96      9.12 o 
   1   5   1      188.28      204.19      2.71 o 
   2   5   1     2609.14     2660.75     30.28 o 
   3   5   1       44.69       48.76      1.25 o 
   4   5   1     3067.02     3070.83     37.68 o 
   5   5   1     1081.79     1115.24     14.09 o 
   6   5   1       21.63       26.02      1.19 o 
   7   5   1     1377.87     1373.93     29.49 o 
   8   5   1      253.49      246.06      5.89 o 
   9   5   1      291.59      277.84      9.68 o 
  10   5   1      600.87      606.37     19.08 o 
  -5   6   1      187.66      181.45      5.25 o 
  -4   6   1      637.13      620.40     11.29 o 
  -3   6   1        1.03       -0.34      1.58 o 
  -2   6   1     1160.21     1138.49     16.89 o 
  -1   6   1      909.09      910.93     13.60 o 
   0   6   1      487.77      520.92      6.59 o 
   1   6   1     1619.20     1595.37     18.65 o 
   2   6   1      470.43      454.83      6.40 o 
   3   6   1      358.24      351.29      5.07 o 
   4   6   1     2313.48     2205.87     27.41 o 
   5   6   1      183.87      189.30      3.18 o 
   6   6   1      188.98      186.39      4.84 o 
   7   6   1      506.61      510.97      8.99 o 
   8   6   1        1.30        3.04      2.66 o 
   9   6   1      277.47      287.05     10.54 o 
  -4   7   1       32.63       33.33      2.82 o 
  -3   7   1      244.74      251.84      5.94 o 
  -2   7   1      241.16      233.85      5.43 o 
  -1   7   1       26.36       26.12      2.05 o 
   0   7   1      607.49      629.26      9.44 o 
   1   7   1      144.47      148.03      3.10 o 
   2   7   1      124.54      126.31      2.78 o 
   3   7   1      195.10      198.00      3.48 o 
   4   7   1      219.13      214.07      3.94 o 
   5   7   1      252.95      240.56      5.12 o 
   6   7   1      422.28      415.75      7.74 o 
   7   7   1        3.86        5.73      1.62 o 
   8   7   1      530.29      531.95     18.04 o 
   9   7   1      173.14      182.82      8.45 o 
  -3   8   1      425.01      440.78      9.59 o 
  -2   8   1       17.47       18.46      3.15 o 
  -1   8   1      612.30      611.45     13.08 o 
   0   8   1      560.11      552.61     11.91 o 
   1   8   1        3.07        2.55      2.07 o 
   2   8   1      943.41      944.90     15.64 o 
   3   8   1      149.84      156.85      3.50 o 
   4   8   1      237.54      247.51      5.53 o 
   5   8   1      827.54      814.44     18.03 o 
   6   8   1       32.25       33.57      2.26 o 
   7   8   1      446.33      458.44     24.49 o 
   8   8   1      437.84      438.16     15.85 o 
  -2   9   1      217.09      217.10     15.05 o 
  -1   9   1      175.07      160.12      6.37 o 
   0   9   1       34.50       31.54      3.28 o 
   1   9   1      311.06      294.72      7.68 o 
   2   9   1      154.64      145.23      7.40 o 
   3   9   1      496.47      495.02     15.28 o 
   4   9   1      932.50      924.93     16.06 o 
   5   9   1       10.19       10.22      2.18 o 
   6   9   1      465.00      483.47     11.51 o 
   7   9   1      236.04      249.56     10.01 o 
   8   9   1        5.25       14.14      4.75 o 
   0  10   1      519.97      533.18     17.18 o 
   1  10   1      625.35      653.35     19.84 o 
   2  10   1       13.34       13.48      3.99 o 
   3  10   1      929.88      951.89     26.86 o 
   4  10   1      405.33      429.62     14.33 o 
   5  10   1      111.96      107.06      6.26 o 
   6  10   1      431.14      458.54     12.25 o 
  -5 -10   2       40.63       45.57      4.15 o 
  -4 -10   2      735.30      742.41     17.09 o 
  -3 -10   2      317.31      342.67     12.91 o 
  -2 -10   2      108.05      110.77      7.31 o 
  -1 -10   2      591.02      584.63     18.51 o 
   0 -10   2       10.47        5.60      4.27 o 
  -6  -9   2        3.39        6.04      3.28 o 
  -5  -9   2      322.31      322.76      9.01 o 
  -4  -9   2      223.47      222.28      5.59 o 
  -3  -9   2       55.32       57.90      3.10 o 
  -2  -9   2      282.28      277.27     10.44 o 
  -1  -9   2       45.74       43.28      4.84 o 
   0  -9   2      331.71      338.87     12.15 o 
   1  -9   2      578.66      577.23     18.04 o 
   2  -9   2        0.77       -2.85      4.27 o 
  -7  -8   2       20.02       17.06      3.32 o 
  -6  -8   2      490.50      488.97     14.76 o 
  -5  -8   2      803.11      770.45     13.62 o 
  -4  -8   2        0.87        1.59      1.89 o 
  -3  -8   2     1140.59     1116.31     18.92 o 
  -2  -8   2      579.12      586.41     10.80 o 
  -1  -8   2      176.12      179.11      6.69 o 
   0  -8   2     1132.87     1081.84     29.52 o 
   1  -8   2      479.27      483.08     10.44 o 
   2  -8   2      307.36      319.76      7.92 o 
   3  -8   2      490.24      474.12     10.74 o 
   4  -8   2        0.24        2.48      2.91 o 
  -8  -7   2       59.84       55.90      3.76 o 
  -7  -7   2      110.43      122.72      9.44 o 
  -6  -7   2      212.54      206.79      6.34 o 
  -5  -7   2        7.50        7.45      1.82 o 
  -4  -7   2      201.04      204.36      4.72 o 
  -3  -7   2      494.32      489.96      8.16 o 
  -2  -7   2        3.82        3.89      1.36 o 
  -1  -7   2     1018.14     1020.36     13.43 o 
   0  -7   2      144.92      143.28      3.60 o 
   1  -7   2       80.42       82.24      3.45 o 
   2  -7   2      496.65      500.46      9.21 o 
   3  -7   2       14.84       13.03      2.27 o 
   4  -7   2      346.62      354.67     10.26 o 
   5  -7   2      290.00      276.88      6.61 o 
  -8  -6   2       58.60       64.16      4.01 o 
  -7  -6   2      398.69      389.43      9.56 o 
  -6  -6   2       22.81       23.04      1.92 o 
  -5  -6   2      693.63      686.38     11.96 o 
  -4  -6   2      972.20      942.73     14.27 o 
  -3  -6   2        9.33        8.32      1.29 o 
  -2  -6   2      631.29      627.09      8.48 o 
  -1  -6   2      753.93      763.08     10.14 o 
   0  -6   2      504.14      508.06      6.55 o 
   1  -6   2      748.08      737.28     11.12 o 
   2  -6   2       15.68       14.52      1.67 o 
   3  -6   2      470.77      448.65      8.32 o 
   4  -6   2      532.97      524.69      9.66 o 
   5  -6   2        4.91        6.65      2.22 o 
   6  -6   2      422.81      411.94      8.44 o 
  -9  -5   2        1.61        2.56      2.34 o 
  -8  -5   2      224.77      230.77      6.70 o 
  -7  -5   2      158.58      147.96      3.85 o 
  -6  -5   2      413.77      404.89      7.53 o 
  -5  -5   2     1336.41     1306.40     18.11 o 
  -4  -5   2       20.21       23.12      1.41 o 
  -3  -5   2     2246.09     2202.03     27.47 o 
  -2  -5   2      121.93      124.52      2.34 o 
  -1  -5   2      395.14      403.35      4.67 o 
   0  -5   2     2229.40     2265.49     24.67 o 
   1  -5   2      503.48      518.95      6.19 o 
   2  -5   2      393.40      393.46      5.82 o 
   3  -5   2     1141.61     1099.40     17.75 o 
   4  -5   2      108.46      106.09      3.41 o 
   5  -5   2      171.88      164.42      4.42 o 
   6  -5   2      333.28      326.20      6.96 o 
   7  -5   2        9.90        9.91      2.69 o 
  -9  -4   2      786.99      791.30     13.93 o 
  -8  -4   2      236.34      244.00      5.70 o 
  -7  -4   2      654.25      650.59      9.73 o 
  -6  -4   2     2143.91     2045.11     27.82 o 
  -5  -4   2       19.60       17.65      1.22 o 
  -4  -4   2      997.47     1035.24     14.43 o 
  -3  -4   2     1928.43     1892.27     25.53 o 
  -2  -4   2      731.61      807.80      9.76 o 
  -1  -4   2     2150.45     2196.62     23.77 o 
   0  -4   2      713.53      698.06      7.91 o 
   1  -4   2       53.67       61.37      1.19 o 
   2  -4   2     1062.15     1025.83     11.12 o 
   3  -4   2       69.78       66.12      1.56 o 
   4  -4   2      925.27      901.50     12.61 o 
   5  -4   2      639.84      621.15      9.24 o 
   6  -4   2      101.39      101.36      3.07 o 
   7  -4   2      362.71      366.74      7.50 o 
   8  -4   2      181.12      189.80      5.48 o 
  -9  -3   2      224.67      239.55      5.84 o 
  -8  -3   2       24.03       24.05      2.22 o 
  -7  -3   2      366.78      367.67      7.40 o 
  -6  -3   2      193.82      195.19      3.46 o 
  -5  -3   2      342.35      331.73      5.20 o 
  -4  -3   2      186.54      179.46      3.22 o 
  -3  -3   2      346.91      381.96      5.18 o 
  -2  -3   2      889.36      873.79     11.85 o 
  -1  -3   2     4589.74     4627.14     51.67 o 
   0  -3   2      147.53      217.80      2.48 o 
   1  -3   2     2080.42     2183.95     20.33 o 
   2  -3   2     1315.07     1404.35     13.23 o 
   3  -3   2      636.73      614.23      6.91 o 
   4  -3   2     2054.65     2084.15     25.60 o 
   5  -3   2      364.99      385.50      6.09 o 
   6  -3   2      664.34      659.88      9.73 o 
   7  -3   2      275.14      278.82      5.22 o 
   8  -3   2        0.26        1.72      1.91 o 
  -9  -2   2        1.65       -1.35      6.41 o 
  -8  -2   2      253.85      263.22      7.82 o 
  -7  -2   2      162.84      168.48      4.09 o 
  -6  -2   2        5.14        6.21      1.32 o 
  -5  -2   2     1560.72     1604.17     20.78 o 
  -4  -2   2      633.74      640.02     12.97 o 
  -3  -2   2      458.80      475.71      7.01 o 
  -2  -2   2     3606.37     3645.95     34.79 o 
  -1  -2   2     1014.55     1040.15     12.02 o 
   0  -2   2     5755.58     5228.89     50.65 o 
   1  -2   2     2243.90     2147.60     21.01 o 
   2  -2   2     2865.84     3071.87     28.42 o 
   3  -2   2     5766.31     5719.14     59.60 o 
   4  -2   2       19.47       18.34      0.92 o 
   5  -2   2      597.47      619.34      9.31 o 
   6  -2   2     1160.89     1162.99     15.96 o 
   7  -2   2       15.92       19.28      1.68 o 
   8  -2   2      648.15      639.54      9.72 o 
   9  -2   2      228.40      230.35      5.83 o 
  -8  -1   2      127.87      137.54      7.50 o 
  -7  -1   2      249.78      255.94      6.32 o 
  -6  -1   2      720.28      736.32     13.03 o 
  -5  -1   2      534.11      576.81     14.35 o 
  -4  -1   2      697.75      725.06     23.48 o 
  -3  -1   2     3777.82     3793.13    106.50 o 
  -2  -1   2      144.36      162.35      4.22 o 
  -1  -1   2     4111.41     3899.30     37.59 o 
   0  -1   2     2808.43     2801.00     26.19 o 
   1  -1   2      233.73      237.85      2.48 o 
   2  -1   2     1546.81     1508.11     16.28 o 
   3  -1   2     2357.89     2502.75     24.93 o 
   4  -1   2       60.74       53.57      1.00 o 
   5  -1   2      162.80      158.49      2.09 o 
   6  -1   2      213.78      219.63      3.89 o 
   7  -1   2       77.57       82.50      2.47 o 
   8  -1   2      424.93      429.87      6.97 o 
   9  -1   2       12.04        8.60      2.23 o 
  -8   0   2        0.50        7.12      3.99 o 
  -7   0   2      734.52      725.74     12.48 o 
  -6   0   2      505.82      504.86      7.19 o 
  -5   0   2       97.68       89.57      2.11 o 
  -4   0   2      525.01      533.59     15.19 o 
  -3   0   2      134.59      130.60      5.79 o 
  -2   0   2     1844.23     1918.18     54.76 o 
  -1   0   2      429.33      372.82      4.54 o 
   0   0   2       57.32       70.65      1.28 o 
   1   0   2      308.21      302.47      3.19 o 
   2   0   2      221.42      282.38      2.99 o 
   3   0   2      185.17      220.44      2.24 o 
   4   0   2     1568.31     1587.54     15.76 o 
   5   0   2      278.18      281.28      3.19 o 
   6   0   2      839.28      867.13      9.40 o 
   7   0   2     1104.64     1128.07     15.41 o 
   8   0   2       33.54       33.97      1.76 o 
   9   0   2      431.95      429.23      8.18 o 
  -8   1   2      282.83      279.13     13.38 o 
  -7   1   2      670.29      637.67     11.35 o 
  -6   1   2       34.01       35.64      2.71 o 
  -5   1   2     1892.89     1876.47     26.81 o 
  -4   1   2       17.47       20.92      1.31 o 
  -3   1   2     1526.98     1626.70     36.09 o 
  -2   1   2     3796.14     3771.29     50.40 o 
  -1   1   2      177.60      188.21      2.81 o 
   0   1   2      961.70      932.67      9.39 o 
   1   1   2     5005.01     4345.04     58.62 o 
   2   1   2      815.76      845.30      8.30 o 
   3   1   2     2792.21     2826.54     29.87 o 
   4   1   2     1825.76     1903.51     17.71 o 
   5   1   2      235.36      249.34      3.26 o 
   6   1   2     2112.58     2173.99     21.61 o 
   7   1   2       48.26       53.67      1.28 o 
   8   1   2      420.57      430.92      7.78 o 
   9   1   2      245.24      249.66      5.40 o 
  10   1   2       12.52       14.64      2.05 o 
  -7   2   2       78.49       73.82      3.25 o 
  -6   2   2      363.14      375.89      7.43 o 
  -5   2   2      235.37      221.53      4.52 o 
  -4   2   2      620.54      621.92      9.67 o 
  -3   2   2      987.12      941.65     12.24 o 
  -2   2   2      179.09      176.91      4.07 o 
  -1   2   2     1120.82     1013.84     12.01 o 
   0   2   2      549.36      534.60      5.31 o 
   1   2   2       10.21       11.62      0.47 o 
   2   2   2     9015.39     8219.68    103.93 o 
   3   2   2     2834.90     2874.03     26.28 o 
   4   2   2     1613.49     1703.75     15.52 o 
   5   2   2     1592.79     1654.32     15.01 o 
   6   2   2      116.86      113.63      1.51 o 
   7   2   2      649.37      653.91      8.91 o 
   8   2   2      480.01      481.23      8.42 o 
   9   2   2        2.52        5.04      1.57 o 
  10   2   2      233.47      251.04      6.56 o 
  -7   3   2      358.60      366.16      7.77 o 
  -6   3   2      245.55      248.20      5.88 o 
  -5   3   2       18.98       18.99      1.89 o 
  -4   3   2     1054.48     1023.53     15.24 o 
  -3   3   2     1811.81     1791.98     25.49 o 
  -2   3   2       32.75       27.02      1.18 o 
  -1   3   2     6307.37     5912.66     78.94 o 
   0   3   2     1051.49     1127.79     11.35 o 
   1   3   2     2700.96     2788.24     30.84 o 
   2   3   2     6080.93     5940.65     62.96 o 
   3   3   2      534.83      542.25      5.36 o 
   4   3   2     2426.97     2487.01     24.26 o 
   5   3   2      147.00      153.57      2.04 o 
   6   3   2      298.80      320.48      3.71 o 
   7   3   2      789.72      807.05      9.09 o 
   8   3   2       53.10       52.45      1.61 o 
   9   3   2      138.87      137.72      4.22 o 
  10   3   2      396.76      410.83     13.57 o 
  -6   4   2       30.90       34.39      2.77 o 
  -5   4   2      287.03      283.84      6.23 o 
  -4   4   2      434.84      442.21      7.59 o 
  -3   4   2      112.90      116.17      3.07 o 
  -2   4   2     1196.53     1193.91     17.33 o 
  -1   4   2      248.48      236.40      3.73 o 
   0   4   2     1959.23     2047.64     21.39 o 
   1   4   2     1772.45     1686.25     17.32 o 
   2   4   2      680.36      775.63      8.61 o 
   3   4   2      726.56      728.77      8.57 o 
   4   4   2      612.54      571.00      7.43 o 
   5   4   2      472.26      484.05      5.52 o 
   6   4   2     1610.32     1607.45     25.89 o 
   7   4   2      556.11      558.16      8.55 o 
   8   4   2      265.16      265.52      5.06 o 
   9   4   2      453.17      467.53      8.22 o 
  10   4   2       49.94       50.69      3.70 o 
  -6   5   2      194.65      196.05      5.63 o 
  -5   5   2      259.51      256.71      6.16 o 
  -4   5   2      114.73      105.42      3.66 o 
  -3   5   2     1191.11     1178.17     20.97 o 
  -2   5   2      217.04      211.34      4.27 o 
  -1   5   2      243.00      238.77      3.96 o 
   0   5   2      571.24      537.69      6.22 o 
   1   5   2      368.07      367.65      4.68 o 
   2   5   2      594.91      554.68      6.48 o 
   3   5   2      665.63      659.35      7.90 o 
   4   5   2      223.42      247.34      3.71 o 
   5   5   2      795.47      785.57     10.18 o 
   6   5   2     1216.09     1201.56     17.48 o 
   7   5   2        5.47       11.08      1.58 o 
   8   5   2      954.91      942.14     15.44 o 
   9   5   2       68.36       70.81      4.65 o 
  10   5   2      245.48      237.21      9.02 o 
  -5   6   2        7.19        8.23      2.69 o 
  -4   6   2      564.46      542.79     10.31 o 
  -3   6   2      352.86      344.99      7.08 o 
  -2   6   2      164.18      160.43      3.48 o 
  -1   6   2      774.72      776.60     10.46 o 
   0   6   2        6.29        6.50      1.21 o 
   1   6   2      348.73      352.67      4.95 o 
   2   6   2     1821.96     1829.47     20.96 o 
   3   6   2      103.09      117.13      2.42 o 
   4   6   2      982.39      976.10     12.60 o 
   5   6   2      997.01      996.87     12.85 o 
   6   6   2       66.17       64.51      2.49 o 
   7   6   2      553.53      559.77      9.70 o 
   8   6   2      130.65      127.29      6.45 o 
   9   6   2      175.85      173.52      7.78 o 
  10   6   2      275.69      303.18     11.39 o 
  -4   7   2      318.05      315.26      7.64 o 
  -3   7   2        5.14        4.76      2.02 o 
  -2   7   2      375.35      379.23      6.67 o 
  -1   7   2      345.04      356.16      6.66 o 
   0   7   2      297.73      292.72      7.23 o 
   1   7   2      826.75      869.24     14.93 o 
   2   7   2      193.82      205.65      3.74 o 
   3   7   2      382.27      399.76      5.93 o 
   4   7   2      450.48      458.42      7.05 o 
   5   7   2      105.57      106.22      2.66 o 
   6   7   2      935.65      926.40     21.12 o 
   7   7   2       72.22       77.39      3.70 o 
   8   7   2      211.11      203.70      8.92 o 
   9   7   2      268.03      263.60     10.63 o 
  -3   8   2      213.24      216.13      5.84 o 
  -2   8   2      166.30      160.56      6.01 o 
  -1   8   2       29.77       24.95      9.35 o 
   0   8   2     1231.43     1175.82     22.75 o 
   1   8   2      329.66      327.75     16.80 o 
   2   8   2      669.76      666.12     15.66 o 
   3   8   2     1144.94     1134.01     16.08 o 
   4   8   2       20.70       23.44      1.76 o 
   5   8   2     1127.40     1111.77     18.59 o 
   6   8   2      701.95      691.75     15.66 o 
   7   8   2       23.96       25.91      4.18 o 
   8   8   2      541.92      576.18     20.03 o 
   9   8   2       67.17       72.24      5.89 o 
  -1   9   2      537.34      555.12     12.83 o 
   0   9   2      346.16      355.81      9.13 o 
   1   9   2      139.70      147.10      8.97 o 
   2   9   2      760.51      752.55     15.37 o 
   3   9   2       21.76       27.05      4.08 o 
   4   9   2      561.74      576.93     10.75 o 
   5   9   2      455.83      461.92      8.95 o 
   6   9   2        0.01        5.03      4.18 o 
   7   9   2      188.67      188.90      9.68 o 
   8   9   2      197.28      207.50     10.54 o 
   1  10   2      334.81      322.93      8.89 o 
   2  10   2      150.84      138.59      7.97 o 
   3  10   2       44.50       43.47      4.65 o 
   4  10   2      452.31      436.93     14.33 o 
   5  10   2      175.56      170.07      6.38 o 
   6  10   2      158.67      154.82      9.49 o 
  -3 -10   3      256.32      257.24     11.30 o 
  -2 -10   3      140.17      147.79      8.26 o 
  -1 -10   3      148.48      143.81      8.07 o 
  -6  -9   3      316.62      302.61      9.09 o 
  -5  -9   3        7.72        7.19      3.26 o 
  -4  -9   3      570.70      581.25     14.52 o 
  -3  -9   3      268.56      270.42      8.05 o 
  -2  -9   3      118.18      114.95      6.93 o 
  -1  -9   3     1027.06     1052.50     29.52 o 
   0  -9   3        5.72       13.76      4.08 o 
   1  -9   3      794.95      799.16     23.35 o 
   2  -9   3      376.65      369.44     13.48 o 
  -7  -8   3      254.91      249.79      8.02 o 
  -6  -8   3        9.21       11.57      3.12 o 
  -5  -8   3      491.98      480.79     11.77 o 
  -4  -8   3      278.01      280.01      6.39 o 
  -3  -8   3      423.25      429.24      8.53 o 
  -2  -8   3      618.52      624.95     11.53 o 
  -1  -8   3       53.12       54.89      3.49 o 
   0  -8   3      311.34      293.31     10.44 o 
   1  -8   3      371.75      361.00     20.41 o 
   2  -8   3        1.63       -1.30      2.41 o 
   3  -8   3      124.55      113.19      5.00 o 
   4  -8   3       44.47       44.38      3.56 o 
  -7  -7   3       24.43       22.34      3.24 o 
  -6  -7   3      264.81      265.48      7.68 o 
  -5  -7   3      135.21      130.61      6.24 o 
  -4  -7   3       29.68       29.23      2.28 o 
  -3  -7   3      851.82      843.13     14.63 o 
  -2  -7   3       48.89       53.35      2.26 o 
  -1  -7   3      270.89      276.58      4.55 o 
   0  -7   3      205.73      208.87      4.76 o 
   1  -7   3        1.85        1.09      1.84 o 
   2  -7   3      308.61      310.55      7.42 o 
   3  -7   3      379.26      376.93      7.58 o 
   4  -7   3       28.45       25.76      2.79 o 
   5  -7   3      601.95      608.48     11.53 o 
  -8  -6   3       67.23       62.96      4.27 o 
  -7  -6   3      362.07      361.19      9.53 o 
  -6  -6   3      760.16      718.06     16.37 o 
  -5  -6   3      288.86      286.98      6.06 o 
  -4  -6   3     1430.00     1350.89     22.26 o 
  -3  -6   3      644.34      645.42      9.54 o 
  -2  -6   3      283.75      284.53      4.48 o 
  -1  -6   3     1576.39     1553.46     19.81 o 
   0  -6   3       88.02       91.03      2.40 o 
   1  -6   3      811.22      805.95     12.10 o 
   2  -6   3     1142.27     1142.10     18.52 o 
   3  -6   3       30.51       32.18      3.49 o 
   4  -6   3      497.41      496.94      9.30 o 
   5  -6   3      483.68      474.61      9.17 o 
   6  -6   3       87.23       92.73      3.80 o 
  -8  -5   3      325.61      315.45      7.18 o 
  -7  -5   3      354.65      339.31      7.16 o 
  -6  -5   3        3.56        1.97      1.56 o 
  -5  -5   3     1038.01     1005.82     15.28 o 
  -4  -5   3      518.74      480.85      7.41 o 
  -3  -5   3      100.23      110.55      3.32 o 
  -2  -5   3      602.07      610.10      8.87 o 
  -1  -5   3      310.60      301.09      4.98 o 
   0  -5   3      802.04      835.19      9.54 o 
   1  -5   3     2217.09     2184.32     23.88 o 
   2  -5   3       68.97       68.68      1.88 o 
   3  -5   3     1226.13     1191.44     16.33 o 
   4  -5   3      331.97      328.35      5.55 o 
   5  -5   3       41.49       40.27      2.10 o 
   6  -5   3      618.95      618.63      9.62 o 
   7  -5   3       88.19       89.66      3.82 o 
  -8  -4   3      488.25      483.06      9.50 o 
  -7  -4   3       41.54       44.05      2.70 o 
  -6  -4   3      138.57      130.88      3.18 o 
  -5  -4   3      985.43      961.20     12.19 o 
  -4  -4   3      294.66      303.59      4.51 o 
  -3  -4   3     1510.89     1484.57     20.37 o 
  -2  -4   3     1937.72     2035.96     27.45 o 
  -1  -4   3       25.65       21.51      1.26 o 
   0  -4   3     3526.59     3551.89     35.01 o 
   1  -4   3     1308.31     1395.11     14.11 o 
   2  -4   3      315.92      309.74      3.79 o 
   3  -4   3     1561.11     1589.84     21.28 o 
   4  -4   3      115.34      108.27      2.96 o 
   5  -4   3      615.69      613.76      9.14 o 
   6  -4   3      207.48      203.29      4.63 o 
   7  -4   3       25.76       25.73      2.55 o 
   8  -4   3      263.73      267.98      7.57 o 
  -8  -3   3      228.44      230.06      5.77 o 
  -7  -3   3       91.19       91.52      3.46 o 
  -6  -3   3      365.48      357.72      6.04 o 
  -5  -3   3        0.68        2.75      1.15 o 
  -4  -3   3      396.69      408.07      5.93 o 
  -3  -3   3     1168.84     1141.29     13.19 o 
  -2  -3   3      292.63      297.67      4.67 o 
  -1  -3   3     2347.65     2311.54     26.50 o 
   0  -3   3      198.22      196.32      2.48 o 
   1  -3   3     2180.50     2340.74     24.37 o 
   2  -3   3      637.28      632.86      6.50 o 
   3  -3   3       23.62       16.15      0.82 o 
   4  -3   3     1462.26     1504.70     20.15 o 
   5  -3   3     1148.60     1108.28     15.24 o 
   6  -3   3        0.38        0.72      1.42 o 
   7  -3   3      399.46      392.05      6.57 o 
   8  -3   3      260.30      249.02      7.88 o 
  -8  -2   3       74.55       75.97      4.72 o 
  -7  -2   3      302.16      316.89      8.58 o 
  -6  -2   3       27.97       34.31      3.25 o 
  -5  -2   3     1378.37     1333.06     24.63 o 
  -4  -2   3     1093.62     1087.79     15.69 o 
  -3  -2   3       23.17       21.30      0.95 o 
  -2  -2   3     1561.13     1526.44     15.01 o 
  -1  -2   3      726.60      695.10      6.67 o 
   0  -2   3       10.17        9.70      1.13 o 
   1  -2   3     2709.12     2641.25     26.07 o 
   2  -2   3      189.14      218.95      2.36 o 
   3  -2   3       34.00       29.54      0.98 o 
   4  -2   3      987.29     1004.57     12.27 o 
   5  -2   3      471.75      490.62      8.45 o 
   6  -2   3      444.56      436.33      7.81 o 
   7  -2   3      442.79      434.65      8.04 o 
   8  -2   3       59.42       61.78      2.99 o 
   9  -2   3      410.80      401.81      8.29 o 
  -8  -1   3      410.00      425.46     11.02 o 
  -7  -1   3       92.53       98.34      6.45 o 
  -6  -1   3      232.47      249.67      6.37 o 
  -5  -1   3     1979.69     1966.24     32.58 o 
  -4  -1   3        5.79        7.06      1.33 o 
  -3  -1   3     1422.44     1442.55     63.21 o 
  -2  -1   3      634.80      636.00      9.29 o 
  -1  -1   3     2174.84     2279.91     25.19 o 
   0  -1   3     1832.20     1876.14     16.39 o 
   1  -1   3     1642.08     1646.82     15.34 o 
   2  -1   3      849.69      873.85      8.65 o 
   3  -1   3     2553.49     2544.57     27.41 o 
   4  -1   3        6.49        7.69      0.72 o 
   5  -1   3      710.86      696.92      9.09 o 
   6  -1   3      811.27      818.42     11.48 o 
   7  -1   3       38.01       40.55      3.19 o 
   8  -1   3      554.35      552.57     12.39 o 
   9  -1   3      137.94      144.08      4.43 o 
  -8   0   3      331.71      336.98     12.91 o 
  -7   0   3      295.15      294.74     11.11 o 
  -6   0   3      812.09      831.43     16.88 o 
  -5   0   3      188.41      184.87      4.52 o 
  -4   0   3      769.15      762.80     13.38 o 
  -3   0   3      761.82      750.33     32.93 o 
  -2   0   3       22.65       29.42      1.00 o 
  -1   0   3     3061.58     2975.35     49.58 o 
   0   0   3      564.73      563.24      6.27 o 
   1   0   3        4.92        7.12      0.37 o 
   2   0   3      399.75      377.86      3.92 o 
   3   0   3      387.77      371.84      3.68 o 
   4   0   3     2236.05     2300.28     26.13 o 
   5   0   3     1141.58     1181.54     11.94 o 
   6   0   3       27.12       30.84      2.16 o 
   7   0   3      866.51      880.20     14.40 o 
   8   0   3      223.52      221.76      6.68 o 
   9   0   3        6.86       13.23      2.16 o 
  10   0   3      379.44      386.20      7.91 o 
  -7   1   3      376.07      391.56     13.48 o 
  -6   1   3       52.06       50.42      2.96 o 
  -5   1   3      264.76      276.81      6.02 o 
  -4   1   3      777.46      766.62     13.53 o 
  -3   1   3        2.25        4.22      1.00 o 
  -2   1   3     1371.46     1339.47     26.25 o 
  -1   1   3     4968.13     4587.93     76.35 o 
   0   1   3        8.37       17.37      0.80 o 
   1   1   3     9449.12     7778.04    147.38 o 
   2   1   3     1300.41     1373.66     14.57 o 
   3   1   3     1741.64     1768.26     17.71 o 
   4   1   3     7682.48     7419.61     78.57 o 
   5   1   3      436.79      479.01      6.16 o 
   6   1   3      920.92      944.33     11.75 o 
   7   1   3     1017.39     1029.19     16.53 o 
   8   1   3       37.82       43.02      2.11 o 
   9   1   3      246.56      255.08      5.58 o 
  10   1   3      155.26      160.14      4.67 o 
  -7   2   3      116.68      133.84      7.59 o 
  -6   2   3      110.69      111.67      6.64 o 
  -5   2   3      905.86      896.21     15.26 o 
  -4   2   3      493.10      504.39      8.32 o 
  -3   2   3      437.42      439.43      7.26 o 
  -2   2   3     1966.64     1935.76     24.76 o 
  -1   2   3      294.77      310.49      4.19 o 
   0   2   3      907.50      919.35     10.62 o 
   1   2   3     3417.65     3368.69     35.25 o 
   2   2   3     1387.75     1524.50     14.18 o 
   3   2   3     2186.48     2207.17     21.88 o 
   4   2   3      217.79      211.61      3.10 o 
   5   2   3      467.83      489.74      5.13 o 
   6   2   3      243.43      240.62      3.38 o 
   7   2   3        0.73        1.51      1.56 o 
   8   2   3      659.11      653.14     11.02 o 
   9   2   3      243.17      254.44      5.63 o 
  10   2   3       21.15       26.54      2.61 o 
  -6   3   3      327.55      349.55      9.35 o 
  -5   3   3      261.68      258.92      5.00 o 
  -4   3   3       49.73       51.31      1.99 o 
  -3   3   3      910.50      897.59     12.02 o 
  -2   3   3      104.86      102.75      2.72 o 
  -1   3   3     2020.71     1981.49     22.60 o 
   0   3   3      926.61      887.54     11.40 o 
   1   3   3       63.24       78.66      1.59 o 
   2   3   3     2099.01     2113.77     19.58 o 
   3   3   3     1375.40     1391.19     14.96 o 
   4   3   3        9.49       10.42      0.68 o 
   5   3   3     1345.98     1414.10     18.82 o 
   6   3   3      253.22      259.09      3.74 o 
   7   3   3      260.98      271.68      5.73 o 
   8   3   3     1233.34     1240.56     41.15 o 
   9   3   3       74.95       70.61      6.03 o 
  10   3   3      514.80      508.65     11.41 o 
  -6   4   3      328.07      336.25      9.39 o 
  -5   4   3       22.03       20.41      2.64 o 
  -4   4   3      573.91      567.38      8.96 o 
  -3   4   3       40.85       39.26      1.79 o 
  -2   4   3      552.34      545.77      7.00 o 
  -1   4   3     1638.44     1608.04     20.46 o 
   0   4   3      131.41      139.29      2.29 o 
   1   4   3      680.49      688.19      9.10 o 
   2   4   3      192.45      194.06      2.97 o 
   3   4   3      348.98      368.80      4.68 o 
   4   4   3     1278.27     1286.42     16.58 o 
   5   4   3      433.41      430.36      6.82 o 
   6   4   3      964.01      960.40     14.15 o 
   7   4   3     1355.90     1372.40     19.98 o 
   8   4   3        3.70        5.22      1.28 o 
   9   4   3      371.24      370.64     17.42 o 
  10   4   3      293.59      290.76     15.90 o 
  -5   5   3      645.57      643.92     11.96 o 
  -4   5   3       33.62       31.08      2.69 o 
  -3   5   3     1236.25     1165.01     14.83 o 
  -2   5   3      841.74      827.47     10.19 o 
  -1   5   3       24.19       28.39      1.98 o 
   0   5   3      993.13      970.40     12.40 o 
   1   5   3      701.02      706.64      9.68 o 
   2   5   3       64.39       66.48      1.67 o 
   3   5   3     1513.49     1492.89     17.11 o 
   4   5   3      766.03      750.20      9.82 o 
   5   5   3       12.35       14.53      1.24 o 
   6   5   3      684.52      663.55     10.17 o 
   7   5   3      168.69      174.42      3.59 o 
   8   5   3      248.34      245.75      5.10 o 
   9   5   3       89.61       95.37      4.65 o 
  10   5   3        0.76        0.19      3.04 o 
  -4   6   3        2.31        1.11      2.16 o 
  -3   6   3      484.50      494.23      7.38 o 
  -2   6   3      213.19      213.93      6.08 o 
  -1   6   3       23.37       30.13      2.14 o 
   0   6   3      575.65      600.30      8.55 o 
   1   6   3       98.23       90.52      2.36 o 
   2   6   3     1049.59     1077.58     14.01 o 
   3   6   3     1486.65     1516.21     19.22 o 
   4   6   3      102.39      105.10      2.38 o 
   5   6   3     1256.14     1250.96     18.45 o 
   6   6   3       49.40       46.69      2.13 o 
   7   6   3      393.39      383.46      7.16 o 
   8   6   3      911.04      903.05     18.48 o 
   9   6   3        1.20       -0.38      3.13 o 
  10   6   3      324.78      313.25     11.96 o 
  -3   7   3      360.82      354.62      6.79 o 
  -2   7   3      161.59      159.73      3.77 o 
  -1   7   3     1445.91     1325.61     21.77 o 
   0   7   3      114.08      115.50      6.26 o 
   1   7   3     1451.30     1354.93     36.69 o 
   2   7   3     1765.02     1672.02     23.04 o 
   3   7   3       48.79       41.91      1.93 o 
   4   7   3     1532.61     1496.18     20.60 o 
   5   7   3      290.35      275.82      5.73 o 
   6   7   3      896.54      859.84     14.53 o 
   7   7   3      677.26      661.53     11.53 o 
   8   7   3       40.27       44.99      4.65 o 
   9   7   3      248.88      256.77     10.73 o 
  -2   8   3      327.72      323.01      9.03 o 
  -1   8   3      100.84      102.52      5.51 o 
   0   8   3      306.78      304.23      8.20 o 
   1   8   3      475.84      502.43     11.10 o 
   2   8   3        3.71        4.43      2.19 o 
   3   8   3      437.20      480.71     11.06 o 
   4   8   3      184.81      203.42      4.24 o 
   5   8   3        1.46        3.25      1.82 o 
   6   8   3      618.98      612.07     14.25 o 
   7   8   3      371.85      363.93     14.05 o 
   8   8   3        7.85        8.83      3.99 o 
   9   8   3      276.86      287.14     12.25 o 
   0   9   3      451.66      461.55     11.16 o 
   1   9   3      108.62      100.67      4.96 o 
   2   9   3      161.38      180.22      7.78 o 
   3   9   3      675.30      701.89     14.46 o 
   4   9   3       39.08       37.67      2.63 o 
   5   9   3      274.36      275.14      8.14 o 
   6   9   3      589.75      599.53     21.36 o 
   7   9   3        7.38        3.42      4.46 o 
   8   9   3      560.08      584.63     21.17 o 
   2  10   3      245.13      241.58      8.07 o 
   3  10   3       23.64       25.15      4.65 o 
   4  10   3      324.76      328.43     11.77 o 
   6  10   3       65.07       62.65      6.74 o 
  -4  -9   4      110.48      109.86     13.15 o 
  -3  -9   4      421.55      405.28     10.84 o 
  -2  -9   4       31.62       35.98      4.94 o 
  -1  -9   4      366.63      392.22     13.86 o 
   0  -9   4      312.71      310.87     11.68 o 
   1  -9   4        8.70        5.89      4.18 o 
   2  -9   4      184.29      188.71      9.59 o 
  -6  -8   4      374.90      347.86     12.48 o 
  -5  -8   4      139.40      143.91      8.16 o 
  -4  -8   4      613.70      578.87     18.37 o 
  -3  -8   4        5.68        6.54      2.87 o 
  -2  -8   4      634.44      601.30     17.80 o 
  -1  -8   4      447.43      442.91     14.33 o 
   0  -8   4       32.54       31.81      2.92 o 
   1  -8   4      538.16      541.71     11.64 o 
   2  -8   4      145.89      153.96      6.55 o 
   3  -8   4      170.33      188.98      6.38 o 
  -7  -7   4      171.00      169.08      6.79 o 
  -6  -7   4       56.16       53.65      4.07 o 
  -5  -7   4      490.81      466.95     11.48 o 
  -4  -7   4       82.91       82.33      3.44 o 
  -3  -7   4      556.88      548.38     11.15 o 
  -2  -7   4      586.00      616.78      9.51 o 
  -1  -7   4        7.22        9.83      1.62 o 
   0  -7   4      253.87      276.32      6.78 o 
   1  -7   4      222.14      226.18      6.01 o 
   2  -7   4        5.61        6.36      2.42 o 
   3  -7   4      706.53      721.32     14.77 o 
   4  -7   4      131.13      129.97      4.88 o 
   5  -7   4      114.96      118.50      4.65 o 
  -7  -6   4       14.26       18.87      3.30 o 
  -6  -6   4      521.23      480.28     14.33 o 
  -5  -6   4      160.46      158.31      5.53 o 
  -4  -6   4       89.15       94.80      2.92 o 
  -3  -6   4     1274.43     1233.79     26.84 o 
  -2  -6   4      430.09      405.58      6.87 o 
  -1  -6   4      558.64      594.33      8.99 o 
   0  -6   4     1921.73     1879.19     25.79 o 
   1  -6   4        0.03       -1.04      1.84 o 
   2  -6   4     1337.28     1271.74     20.52 o 
   3  -6   4     1369.87     1345.05     20.55 o 
   4  -6   4       64.71       57.60      2.49 o 
   5  -6   4      814.48      792.13     13.89 o 
   6  -6   4       48.67       46.42      3.24 o 
  -7  -5   4      324.12      324.82      7.39 o 
  -6  -5   4      573.23      534.30     11.43 o 
  -5  -5   4       19.02       17.61      1.80 o 
  -4  -5   4      514.16      515.90      8.96 o 
  -3  -5   4      518.09      504.93      7.81 o 
  -2  -5   4      106.88      114.45      3.47 o 
  -1  -5   4      911.79      918.37     13.05 o 
   0  -5   4      186.15      225.23      4.09 o 
   1  -5   4     1303.78     1266.25     16.82 o 
   2  -5   4      387.69      408.19      6.29 o 
   3  -5   4      124.04      110.37      2.81 o 
   4  -5   4      323.73      325.23      6.81 o 
   5  -5   4       21.31       27.44      1.97 o 
   6  -5   4      235.55      230.21      4.79 o 
   7  -5   4      245.00      234.98      6.17 o 
  -7  -4   4      175.98      177.49      5.01 o 
  -6  -4   4       57.53       55.40      2.67 o 
  -5  -4   4      381.24      364.61      6.32 o 
  -4  -4   4      249.90      244.83      3.83 o 
  -3  -4   4      205.44      195.13      4.31 o 
  -2  -4   4     1851.25     1836.94     23.26 o 
  -1  -4   4       92.07       88.77      2.81 o 
   0  -4   4      464.44      467.73      5.39 o 
   1  -4   4     1759.36     1763.33     18.64 o 
   2  -4   4       31.07       31.24      1.85 o 
   3  -4   4      903.66      934.57     12.94 o 
   4  -4   4      460.33      436.58      6.78 o 
   5  -4   4        2.76        2.41      1.47 o 
   6  -4   4      596.61      587.11      9.04 o 
   7  -4   4      415.32      390.30      8.11 o 
   8  -4   4       35.22       37.23      3.14 o 
  -8  -3   4      468.98      464.07      9.56 o 
  -7  -3   4        3.06        5.77      2.68 o 
  -6  -3   4      331.03      315.55      7.74 o 
  -5  -3   4      483.15      465.21     11.40 o 
  -4  -3   4      319.57      310.71      4.55 o 
  -3  -3   4     1722.25     1616.74     18.59 o 
  -2  -3   4      478.13      498.51      6.98 o 
  -1  -3   4     1361.42     1338.30     15.96 o 
   0  -3   4      516.74      532.99      5.98 o 
   1  -3   4      186.04      191.84      2.43 o 
   2  -3   4      718.62      735.85      7.68 o 
   3  -3   4      964.79      981.70     13.38 o 
   4  -3   4      111.36      109.25      2.59 o 
   5  -3   4     1069.96     1039.72     15.84 o 
   6  -3   4      321.14      309.57      5.41 o 
   7  -3   4      211.11      217.86      5.41 o 
   8  -3   4      348.80      348.40      7.56 o 
  -7  -2   4      707.84      693.40     15.39 o 
  -6  -2   4      565.54      557.73     12.86 o 
  -5  -2   4      250.74      251.63      6.24 o 
  -4  -2   4     2523.53     2431.68     44.74 o 
  -3  -2   4      422.49      392.73      6.21 o 
  -2  -2   4      395.26      389.14      4.56 o 
  -1  -2   4     1678.93     1645.97     16.92 o 
   0  -2   4      170.34      173.58      2.31 o 
   1  -2   4     1758.07     1795.67     17.93 o 
   2  -2   4     1201.08     1208.10     12.08 o 
   3  -2   4      507.38      530.43      6.23 o 
   4  -2   4      499.32      499.20      7.26 o 
   5  -2   4      607.42      602.59      8.71 o 
   6  -2   4       11.06       15.10      1.44 o 
   7  -2   4      536.25      543.70      9.84 o 
   8  -2   4        8.06        8.93      2.17 o 
   9  -2   4       62.47       60.18      3.32 o 
  -7  -1   4      398.79      424.75     10.80 o 
  -6  -1   4       73.28       73.47      4.16 o 
  -5  -1   4      220.75      219.23      5.95 o 
  -4  -1   4      714.76      722.81     10.78 o 
  -3  -1   4       26.11       30.35      1.36 o 
  -2  -1   4      316.32      289.98      4.24 o 
  -1  -1   4      237.32      219.83      2.81 o 
   0  -1   4       21.67       21.22      0.67 o 
   1  -1   4     4711.79     4491.95     44.08 o 
   2  -1   4      200.28      187.40      2.28 o 
   3  -1   4     1720.53     1668.42     17.25 o 
   4  -1   4     1332.99     1326.78     15.90 o 
   5  -1   4      490.93      492.99      7.19 o 
   6  -1   4     1531.68     1494.13     23.56 o 
   7  -1   4      510.55      511.59     11.53 o 
   8  -1   4      316.06      317.23      6.56 o 
   9  -1   4      535.57      530.91      9.98 o 
  -7   0   4       67.14       70.05      6.17 o 
  -6   0   4      275.24      306.41     11.30 o 
  -5   0   4      678.96      679.88     14.19 o 
  -4   0   4        6.49       13.20      3.01 o 
  -3   0   4     1886.25     1922.13     26.67 o 
  -2   0   4     3057.73     3048.64     45.49 o 
  -1   0   4     1185.67     1250.48     15.40 o 
   0   0   4     6114.64     5861.39     56.34 o 
   1   0   4     2919.69     3106.19     28.43 o 
   2   0   4     2883.66     3065.14     28.45 o 
   3   0   4     3867.15     3803.98     37.01 o 
   4   0   4       68.03       76.57      1.48 o 
   5   0   4     2968.83     2967.95     32.83 o 
   6   0   4      419.23      416.16      7.45 o 
   7   0   4       46.93       48.97      3.16 o 
   8   0   4      381.88      380.41     10.28 o 
   9   0   4       94.04       93.09      3.57 o 
  10   0   4      155.75      162.36      4.92 o 
  -7   1   4       53.68       59.99      5.70 o 
  -6   1   4      211.33      215.66      9.21 o 
  -5   1   4        1.24        4.82      2.05 o 
  -4   1   4      495.94      488.05     10.60 o 
  -3   1   4      478.78      470.26      7.49 o 
  -2   1   4       61.72       63.25      2.09 o 
  -1   1   4     1972.59     1922.46     26.42 o 
   0   1   4      111.26       84.43      1.56 o 
   1   1   4      697.74      671.99      7.45 o 
   2   1   4      761.25      728.02      7.06 o 
   3   1   4        9.99       16.52      0.71 o 
   4   1   4      348.84      327.16      4.28 o 
   5   1   4     1254.36     1237.54     14.67 o 
   6   1   4       77.63       83.96      3.90 o 
   7   1   4      294.91      294.82      6.60 o 
   8   1   4      228.14      233.52      5.17 o 
   9   1   4        3.83        9.31      2.02 o 
  10   1   4      376.21      378.33     15.02 o 
  -6   2   4       29.68       28.00      4.56 o 
  -5   2   4      513.91      518.94     16.23 o 
  -4   2   4     1502.15     1468.91     23.00 o 
  -3   2   4        0.72        2.20      1.38 o 
  -2   2   4      611.91      598.82      9.14 o 
  -1   2   4     1177.27     1173.65     14.88 o 
   0   2   4      133.07      151.18      2.63 o 
   1   2   4     1843.81     1802.74     19.17 o 
   2   2   4     1008.50     1040.85     10.50 o 
   3   2   4      174.64      158.31      2.56 o 
   4   2   4      988.63     1051.78     14.33 o 
   5   2   4      458.20      472.55      6.01 o 
   6   2   4      504.58      516.77      7.91 o 
   7   2   4     1185.30     1204.53     19.11 o 
   8   2   4      208.57      207.63      5.34 o 
   9   2   4      917.14      903.23     15.30 o 
  10   2   4      169.18      177.56     10.82 o 
  -6   3   4       81.27       82.11      6.17 o 
  -5   3   4      336.82      356.53     12.72 o 
  -4   3   4      116.87      112.10      3.67 o 
  -3   3   4      578.55      561.10      9.80 o 
  -2   3   4      100.95       98.54      2.87 o 
  -1   3   4      491.98      498.04      7.84 o 
   0   3   4     1223.27     1214.69     16.26 o 
   1   3   4      230.67      238.92      3.35 o 
   2   3   4      314.92      315.42      5.38 o 
   3   3   4     1614.94     1603.15     17.14 o 
   4   3   4       23.15       26.34      0.94 o 
   5   3   4     1597.26     1622.25     19.02 o 
   6   3   4      799.41      783.39     11.04 o 
   7   3   4        0.38       -1.05      1.51 o 
   8   3   4      947.19      937.03     19.26 o 
   9   3   4      178.84      182.69      5.67 o 
  10   3   4       43.29       48.87      6.55 o 
  -5   4   4        3.64        2.58      3.25 o 
  -4   4   4      425.83      407.31      9.90 o 
  -3   4   4      833.11      798.95     14.70 o 
  -2   4   4       42.53       40.41      2.26 o 
  -1   4   4     2015.67     1921.86     26.83 o 
   0   4   4     1168.00     1168.06     16.69 o 
   1   4   4      113.52      107.14      2.14 o 
   2   4   4     1404.85     1389.41     16.32 o 
   3   4   4      207.13      214.64      3.11 o 
   4   4   4      871.27      843.80     12.67 o 
   5   4   4     2102.60     2042.50     29.26 o 
   6   4   4       34.00       34.97      1.67 o 
   7   4   4      422.55      435.46      7.16 o 
   8   4   4      263.24      266.30      7.26 o 
   9   4   4       26.74       21.72      2.55 o 
  10   4   4      231.61      236.61      6.95 o 
  -4   5   4      448.26      454.37      9.50 o 
  -3   5   4       86.55       84.05      3.05 o 
  -2   5   4      332.70      342.24      6.17 o 
  -1   5   4     1248.23     1206.74     19.22 o 
   0   5   4       18.80       21.79      1.64 o 
   1   5   4     1363.59     1405.11     18.08 o 
   2   5   4      864.92      886.77      9.73 o 
   3   5   4      719.91      736.77      9.78 o 
   4   5   4     1654.19     1589.32     23.06 o 
   5   5   4      581.20      559.35      8.88 o 
   6   5   4      552.40      539.30      8.61 o 
   7   5   4      480.53      478.50      7.85 o 
   8   5   4        2.17        2.60      1.61 o 
   9   5   4      355.89      353.26      8.74 o 
  10   5   4      173.69      178.36      5.97 o 
  -4   6   4      147.86      142.57      5.23 o 
  -3   6   4      239.72      219.24      7.44 o 
  -2   6   4      546.63      543.77     10.65 o 
  -1   6   4       18.73       18.33      1.91 o 
   0   6   4      756.06      725.09     12.29 o 
   1   6   4      587.78      612.76     17.66 o 
   2   6   4      136.73      120.85      2.83 o 
   3   6   4     1855.91     1837.39     23.16 o 
   4   6   4       61.38       63.86      2.35 o 
   5   6   4      443.21      434.75      7.31 o 
   6   6   4      711.26      675.97     11.77 o 
   7   6   4       14.77       15.23      2.20 o 
   8   6   4      961.35      927.88     19.17 o 
   9   6   4      482.19      480.40     14.38 o 
  10   6   4       63.03       58.09      5.32 o 
  -3   7   4      187.33      182.07      5.98 o 
  -2   7   4        3.90        5.41      2.56 o 
  -1   7   4      350.45      355.56     28.00 o 
   0   7   4      573.47      534.13     17.09 o 
   1   7   4        2.23        6.44      2.28 o 
   2   7   4      525.36      548.75     11.56 o 
   3   7   4      808.73      792.23     11.68 o 
   4   7   4       48.95       58.22      2.80 o 
   5   7   4      840.78      826.37     14.27 o 
   6   7   4      296.93      293.50      6.22 o 
   7   7   4      126.63      130.95      4.87 o 
   8   7   4      689.86      685.21     14.87 o 
   9   7   4      121.22      119.79      7.50 o 
  -1   8   4      495.99      483.63     16.99 o 
   0   8   4       40.76       40.40      3.74 o 
   1   8   4      404.78      406.16      9.74 o 
   2   8   4      215.35      222.37      6.39 o 
   3   8   4       32.69       36.59      2.87 o 
   4   8   4      585.38      593.07     11.07 o 
   5   8   4      233.38      250.99      8.39 o 
   6   8   4      240.84      226.54      5.39 o 
   7   8   4      539.78      538.59     19.27 o 
   8   8   4        8.35       11.68      4.37 o 
   0   9   4      233.57      236.17     11.77 o 
   1   9   4      450.04      467.54     11.15 o 
   2   9   4       21.94       20.11      3.16 o 
   3   9   4      630.32      646.48     13.68 o 
   4   9   4      253.42      274.80     10.54 o 
   5   9   4       31.83       37.22      3.65 o 
   6   9   4      356.17      369.53     15.09 o 
   7   9   4       40.34       41.48      5.79 o 
  -3  -9   5      316.12      300.81     12.15 o 
  -2  -9   5      244.55      254.39     10.92 o 
  -1  -9   5       37.88       49.93      5.51 o 
   0  -9   5      480.74      489.99     16.14 o 
   1  -9   5      110.28      123.11      7.69 o 
  -5  -8   5       49.68       48.87      5.41 o 
  -4  -8   5       80.84       85.08      4.85 o 
  -3  -8   5      216.24      219.08      7.35 o 
  -2  -8   5        1.29        5.32      4.46 o 
  -1  -8   5      360.17      368.78     12.91 o 
   0  -8   5      390.73      398.75      9.46 o 
   1  -8   5      137.19      147.88      5.34 o 
   2  -8   5      513.22      539.04     13.62 o 
   3  -8   5       13.86       16.65      3.32 o 
  -6  -7   5      139.18      127.28      6.17 o 
  -5  -7   5      315.96      285.25     16.99 o 
  -4  -7   5      973.93      937.26     20.33 o 
  -3  -7   5       50.30       51.89      3.07 o 
  -2  -7   5     1153.64     1150.90     19.76 o 
  -1  -7   5      946.47      941.34     21.50 o 
   0  -7   5        2.86        1.63      2.41 o 
   1  -7   5     1132.26     1116.31     21.55 o 
   2  -7   5      374.36      387.02      8.89 o 
   3  -7   5      333.79      317.18      8.09 o 
   4  -7   5      529.22      524.29     16.33 o 
   5  -7   5       20.23       16.99      3.39 o 
  -6  -6   5      104.67       98.75      8.88 o 
  -5  -6   5      356.18      333.52      9.22 o 
  -4  -6   5       32.91       31.56      2.15 o 
  -3  -6   5      106.81      110.83      3.22 o 
  -2  -6   5      379.67      405.53      6.77 o 
  -1  -6   5       31.43       30.80      1.99 o 
   0  -6   5      371.62      411.95      9.13 o 
   1  -6   5       78.57       87.94      3.82 o 
   2  -6   5       48.76       46.37      2.85 o 
   3  -6   5      432.85      451.39      8.64 o 
   4  -6   5       70.28       73.49      2.90 o 
   5  -6   5       91.28       95.66      3.34 o 
   6  -6   5      166.68      178.54      5.62 o 
  -7  -5   5      111.73      114.05      5.63 o 
  -6  -5   5      603.09      582.77     11.20 o 
  -5  -5   5      224.07      213.15      5.59 o 
  -4  -5   5      224.30      221.84      4.66 o 
  -3  -5   5      492.48      484.95      7.81 o 
  -2  -5   5       59.73       63.32      2.15 o 
  -1  -5   5      640.76      641.34      8.93 o 
   0  -5   5     1172.27     1191.42     15.54 o 
   1  -5   5       16.66       21.41      2.11 o 
   2  -5   5      540.20      527.16      7.92 o 
   3  -5   5      412.64      397.18      7.08 o 
   4  -5   5       80.56       77.02      2.69 o 
   5  -5   5      631.21      610.82      9.37 o 
   6  -5   5       82.08       75.27      3.59 o 
   7  -5   5      432.76      424.63      8.98 o 
  -7  -4   5      179.60      179.81      5.03 o 
  -6  -4   5      147.95      130.42      4.36 o 
  -5  -4   5       29.18       30.81      2.02 o 
  -4  -4   5      495.61      480.62      6.98 o 
  -3  -4   5        4.56        6.16      1.71 o 
  -2  -4   5     1174.04     1169.55     15.36 o 
  -1  -4   5      650.33      631.12      8.71 o 
   0  -4   5        0.65        2.30      1.13 o 
   1  -4   5     1581.48     1611.75     17.15 o 
   2  -4   5      298.82      297.39      4.90 o 
   3  -4   5      424.07      408.98      6.33 o 
   4  -4   5     1180.25     1136.26     15.71 o 
   5  -4   5       81.13       84.59      2.82 o 
   6  -4   5      188.39      187.01      5.03 o 
   7  -4   5      482.71      468.50      9.33 o 
  -7  -3   5      335.79      335.16      6.91 o 
  -6  -3   5      115.16      115.37      6.42 o 
  -5  -3   5     1289.52     1241.26     25.36 o 
  -4  -3   5      398.40      395.16      6.93 o 
  -3  -3   5      920.54      889.16     11.71 o 
  -2  -3   5     3538.50     3354.13     37.58 o 
  -1  -3   5       12.94       10.49      1.15 o 
   0  -3   5      856.74      850.32      9.97 o 
   1  -3   5     1020.83     1044.85     10.77 o 
   2  -3   5      123.95      123.09      2.02 o 
   3  -3   5     1334.25     1309.41     17.63 o 
   4  -3   5      449.27      444.61      6.78 o 
   5  -3   5      333.35      321.00      5.43 o 
   6  -3   5      307.25      303.37      6.36 o 
   7  -3   5        5.94        6.11      2.13 o 
   8  -3   5      163.22      172.05      5.24 o 
  -7  -2   5        6.28        5.28      2.79 o 
  -6  -2   5      407.26      396.28      8.35 o 
  -5  -2   5      388.56      365.74     11.34 o 
  -4  -2   5      113.06      110.31      3.09 o 
  -3  -2   5      485.13      457.16      6.12 o 
  -2  -2   5      477.16      469.94      7.10 o 
  -1  -2   5      656.26      653.08      7.21 o 
   0  -2   5      761.92      747.68      8.27 o 
   1  -2   5        4.26        4.36      0.75 o 
   2  -2   5     1458.68     1506.76     15.22 o 
   3  -2   5     1121.66     1133.14     12.97 o 
   4  -2   5        6.29        7.76      1.12 o 
   5  -2   5     1131.83     1100.64     17.79 o 
   6  -2   5      196.68      201.14      4.94 o 
   7  -2   5      320.22      315.80      6.75 o 
   8  -2   5      356.56      353.82      7.47 o 
   9  -2   5       41.89       41.13      5.85 o 
  -7  -1   5      421.63      411.92     13.48 o 
  -6  -1   5      417.16      409.99     10.35 o 
  -5  -1   5        3.19        2.19      2.04 o 
  -4  -1   5      982.53      964.21     15.88 o 
  -3  -1   5      115.45      112.87      2.65 o 
  -2  -1   5      100.50      108.19      2.08 o 
  -1  -1   5     1835.16     1828.03     18.88 o 
   0  -1   5      403.79      386.31      4.36 o 
   1  -1   5     1501.72     1535.76     16.24 o 
   2  -1   5     2732.45     2695.89     26.76 o 
   3  -1   5      107.93      105.60      1.81 o 
   4  -1   5     1648.47     1665.91     22.09 o 
   5  -1   5      377.03      383.66      7.06 o 
   6  -1   5      553.69      545.79      9.59 o 
   7  -1   5     1690.15     1625.89     25.84 o 
   8  -1   5       15.38       17.30      2.23 o 
   9  -1   5      364.62      347.07      7.47 o 
  -6   0   5       19.94       19.27      4.56 o 
  -5   0   5       84.82       91.60      4.26 o 
  -4   0   5      187.87      194.36      4.67 o 
  -3   0   5      361.54      345.77      5.96 o 
  -2   0   5     1075.03     1067.37     15.28 o 
  -1   0   5      382.68      410.01      5.77 o 
   0   0   5      453.25      431.20      4.72 o 
   1   0   5     1837.82     1908.84     17.80 o 
   2   0   5      236.55      263.73      3.13 o 
   3   0   5     1489.73     1479.53     14.73 o 
   4   0   5     1148.11     1165.17     15.34 o 
   5   0   5       62.93       64.28      2.73 o 
   6   0   5      366.54      354.61      6.66 o 
   7   0   5      495.78      493.94      8.93 o 
   8   0   5       17.09       20.30      2.23 o 
   9   0   5      148.34      151.59      6.04 o 
  -6   1   5      327.52      344.08      9.26 o 
  -5   1   5      177.99      192.28     10.58 o 
  -4   1   5        4.12        6.00      2.59 o 
  -3   1   5     1283.28     1260.45     19.88 o 
  -2   1   5      972.20      970.94     14.10 o 
  -1   1   5      248.95      238.76      4.31 o 
   0   1   5     1048.27     1040.51     12.12 o 
   1   1   5       24.49       26.04      0.96 o 
   2   1   5     1068.07     1145.88     11.67 o 
   3   1   5      551.60      550.47      6.38 o 
   4   1   5        1.22        3.60      0.76 o 
   5   1   5     1443.65     1419.50     21.14 o 
   6   1   5      140.76      134.95      3.46 o 
   7   1   5      157.26      156.91      3.97 o 
   8   1   5      734.00      736.00     12.74 o 
   9   1   5       48.18       50.82      2.90 o 
  10   1   5      325.16      334.52      7.25 o 
  -6   2   5      691.50      681.18     15.13 o 
  -5   2   5       21.51       26.45      4.41 o 
  -4   2   5      946.75      925.03     15.35 o 
  -3   2   5      850.58      843.75     13.92 o 
  -2   2   5      156.53      157.14      3.66 o 
  -1   2   5     1795.45     1776.01     24.82 o 
   0   2   5       37.28       34.79      1.42 o 
   1   2   5     1896.31     1901.38     21.39 o 
   2   2   5     2272.41     2238.66     27.92 o 
   3   2   5        6.29       11.85      1.69 o 
   4   2   5      322.42      323.73      5.67 o 
   5   2   5     1001.50      984.82     15.43 o 
   6   2   5       87.18       85.62      2.91 o 
   7   2   5      783.48      799.75     20.50 o 
   8   2   5      174.91      178.51      6.70 o 
   9   2   5      158.84      161.75      5.70 o 
  10   2   5      226.96      211.02      6.64 o 
  -5   3   5      634.36      631.58     27.76 o 
  -4   3   5      302.32      292.72     12.77 o 
  -3   3   5      542.65      523.88      9.51 o 
  -2   3   5      793.70      772.78     12.90 o 
  -1   3   5       17.12       19.25      1.60 o 
   0   3   5     1204.25     1163.82     16.63 o 
   1   3   5      785.26      806.73     10.66 o 
   2   3   5       68.04       77.67      1.75 o 
   3   3   5     1526.72     1535.74     19.40 o 
   4   3   5      368.50      359.97      5.80 o 
   5   3   5      173.23      179.74      3.85 o 
   6   3   5     1644.31     1623.51     22.98 o 
   7   3   5      488.95      474.24     10.69 o 
   8   3   5      182.66      172.98      5.46 o 
   9   3   5      591.56      588.74     13.20 o 
  10   3   5       25.50       26.32      3.27 o 
  -4   4   5        9.91       17.44      3.46 o 
  -3   4   5      327.64      326.94      6.89 o 
  -2   4   5      714.58      704.91     12.12 o 
  -1   4   5      116.50      119.39      4.60 o 
   0   4   5     1424.64     1412.22     20.13 o 
   1   4   5     2022.10     1948.20     23.88 o 
   2   4   5       37.37       41.55      1.39 o 
   3   4   5     3446.99     3410.50     47.28 o 
   4   4   5      652.55      642.45     10.08 o 
   5   4   5     1201.96     1168.11     17.32 o 
   6   4   5     1541.31     1506.37     25.79 o 
   7   4   5        8.12        8.44      2.18 o 
   8   4   5      482.96      471.64     10.80 o 
   9   4   5      144.15      144.29      5.36 o 
  10   4   5      108.34      108.18      9.16 o 
  -4   5   5      131.67      133.74      6.20 o 
  -3   5   5      560.79      559.61     12.64 o 
  -2   5   5       38.51       37.51      2.67 o 
  -1   5   5      597.54      606.37     10.75 o 
   0   5   5      726.83      735.98     12.40 o 
   1   5   5      818.05      854.17     13.96 o 
   2   5   5     1685.60     1670.16     21.40 o 
   3   5   5       13.19       14.40      1.56 o 
   4   5   5     2164.12     2097.25     30.32 o 
   5   5   5      918.35      898.38     13.73 o 
   6   5   5      418.91      421.60      7.23 o 
   7   5   5     1048.08     1024.60     15.58 o 
   8   5   5       49.82       55.27      4.89 o 
   9   5   5      385.31      374.92     12.72 o 
  10   5   5      367.03      363.56      9.47 o 
  -3   6   5       17.60       16.11      3.39 o 
  -2   6   5      473.11      468.16     10.36 o 
  -1   6   5      249.10      242.07     13.15 o 
   0   6   5      152.16      138.27      5.11 o 
   1   6   5     1155.18     1124.84     31.04 o 
   2   6   5      136.62      137.58      4.61 o 
   3   6   5      229.75      230.53      5.38 o 
   4   6   5      243.17      243.66      5.55 o 
   5   6   5      114.17      112.56      3.69 o 
   6   6   5       52.25       57.15      3.24 o 
   7   6   5      382.26      373.18      8.91 o 
   8   6   5      103.58      102.36      4.66 o 
   9   6   5      292.17      299.85      8.03 o 
  -2   7   5      192.08      199.11      7.16 o 
  -1   7   5      188.99      186.12      8.31 o 
   0   7   5      560.74      569.71     12.60 o 
   1   7   5       94.20      101.36      7.45 o 
   2   7   5       81.92       82.35      4.15 o 
   3   7   5      422.97      444.33     14.33 o 
   4   7   5       43.38       49.83      3.60 o 
   5   7   5      268.48      275.86      6.47 o 
   6   7   5      814.13      805.90     15.84 o 
   7   7   5       30.34       25.96      2.98 o 
   8   7   5      471.00      467.60     11.12 o 
   9   7   5      490.25      461.32     20.74 o 
   0   8   5      456.89      448.87     17.37 o 
   1   8   5       11.96       11.57      4.84 o 
   2   8   5      364.67      377.53     10.30 o 
   3   8   5      256.57      242.43     10.06 o 
   4   8   5      206.05      219.08      9.68 o 
   5   8   5      831.06      833.91     14.86 o 
   6   8   5       44.17       47.39      3.80 o 
   7   8   5      510.24      479.48     11.57 o 
   8   8   5      137.45      143.07      5.83 o 
   2   9   5       86.91       91.03      7.50 o 
   3   9   5      157.92      166.68      9.40 o 
   4   9   5      707.38      729.58     22.02 o 
   5   9   5       36.52       37.49      5.22 o 
   6   9   5      343.12      336.68      9.23 o 
   7   9   5      323.31      326.63     14.33 o 
  -3  -8   6      288.17      284.87     14.29 o 
  -2  -8   6      355.78      377.03     13.67 o 
  -1  -8   6       10.99        2.56      4.18 o 
   0  -8   6      818.18      870.44     17.82 o 
   1  -8   6      203.67      210.86      6.61 o 
   2  -8   6      246.80      242.32      9.92 o 
  -4  -7   6      306.14      308.16      9.30 o 
  -3  -7   6      287.42      282.62      9.49 o 
  -2  -7   6       15.94       23.62      3.05 o 
  -1  -7   6      360.79      385.87      9.33 o 
   0  -7   6      271.93      272.95      7.42 o 
   1  -7   6      207.88      226.63      6.54 o 
   2  -7   6      499.39      501.93     15.80 o 
   3  -7   6        3.69        1.87      2.88 o 
   4  -7   6      195.98      201.84     16.90 o 
  -5  -6   6      201.06      206.62      7.62 o 
  -4  -6   6      589.08      566.96     14.45 o 
  -3  -6   6       50.34       56.43      2.68 o 
  -2  -6   6      679.64      675.27     10.52 o 
  -1  -6   6      133.45      127.05      3.50 o 
   0  -6   6      225.88      220.25      6.31 o 
   1  -6   6      611.07      639.68     13.29 o 
   2  -6   6       16.00       18.07      2.51 o 
   3  -6   6      276.55      277.23      7.24 o 
   4  -6   6      329.81      337.74      8.38 o 
   5  -6   6       14.06       11.66      2.75 o 
  -6  -5   6       90.89       92.38      4.38 o 
  -5  -5   6      847.44      777.79     18.68 o 
  -4  -5   6       12.64       11.87      2.64 o 
  -3  -5   6      626.53      594.80      9.51 o 
  -2  -5   6      718.54      713.50     10.90 o 
  -1  -5   6      443.62      448.40      6.82 o 
   0  -5   6     1460.07     1455.25     20.43 o 
   1  -5   6      211.96      230.49      5.94 o 
   2  -5   6      236.73      244.68      6.93 o 
   3  -5   6      435.87      443.15      7.66 o 
   4  -5   6      108.89      107.28      3.32 o 
   5  -5   6      276.62      279.71      9.56 o 
   6  -5   6      413.90      418.16      8.74 o 
  -6  -4   6      602.44      583.41      9.99 o 
  -5  -4   6        3.09        1.80      2.20 o 
  -4  -4   6     1296.15     1247.77     18.13 o 
  -3  -4   6      235.13      227.88      4.77 o 
  -2  -4   6      233.63      232.86      4.33 o 
  -1  -4   6      945.66      950.16     12.79 o 
   0  -4   6      223.07      224.63      4.34 o 
   1  -4   6      129.63      132.08      3.62 o 
   2  -4   6      733.33      731.32     12.84 o 
   3  -4   6       25.58       30.78      1.73 o 
   4  -4   6      475.81      472.48      7.38 o 
   5  -4   6      731.02      689.16     12.15 o 
   6  -4   6       18.70       24.75      2.66 o 
   7  -4   6      534.43      533.17     10.36 o 
  -6  -3   6       13.24       16.02      2.86 o 
  -5  -3   6       12.56       12.58      2.37 o 
  -4  -3   6      530.06      515.81      7.59 o 
  -3  -3   6      275.82      268.36      4.62 o 
  -2  -3   6       50.50       56.45      1.90 o 
  -1  -3   6     1348.78     1340.00     17.48 o 
   0  -3   6      750.39      767.01     11.46 o 
   1  -3   6      623.45      639.01      7.76 o 
   2  -3   6     2307.73     2241.50     29.57 o 
   3  -3   6       32.94       31.31      1.63 o 
   4  -3   6     1939.42     1851.87     29.08 o 
   5  -3   6      203.16      204.34      5.01 o 
   6  -3   6      188.63      183.62      5.03 o 
   7  -3   6      368.98      369.19      9.23 o 
   8  -3   6       10.73        9.58      2.98 o 
  -6  -2   6      103.10      101.83      3.98 o 
  -5  -2   6      363.68      343.27      8.06 o 
  -4  -2   6      352.35      330.18      5.52 o 
  -3  -2   6      152.18      141.88      4.07 o 
  -2  -2   6     1077.97     1063.05     12.78 o 
  -1  -2   6        2.82        3.06      1.29 o 
   0  -2   6     2544.26     2505.24     28.06 o 
   1  -2   6      760.15      794.06      9.33 o 
   2  -2   6     1485.96     1511.05     16.53 o 
   3  -2   6     2491.05     2427.44     31.98 o 
   4  -2   6       32.38       28.74      1.89 o 
   5  -2   6     2004.21     1934.73     30.39 o 
   6  -2   6      459.75      452.16     13.75 o 
   7  -2   6      105.96      105.61      3.96 o 
   8  -2   6      511.17      502.09      9.73 o 
  -6  -1   6      466.39      475.33     11.84 o 
  -5  -1   6      112.59      108.28      5.16 o 
  -4  -1   6      231.82      227.13      4.35 o 
  -3  -1   6      624.72      618.54      8.61 o 
  -2  -1   6        1.22        2.02      1.11 o 
  -1  -1   6     1509.96     1513.37     15.93 o 
   0  -1   6     1093.00     1110.08     11.81 o 
   1  -1   6       35.90       35.15      1.27 o 
   2  -1   6      718.47      755.44      8.50 o 
   3  -1   6       15.77       21.27      1.13 o 
   4  -1   6       69.58       78.19      3.53 o 
   5  -1   6      180.60      174.38      4.65 o 
   6  -1   6      244.76      234.80      5.21 o 
   7  -1   6       12.76       12.04      2.21 o 
   8  -1   6      319.28      314.66      6.95 o 
   9  -1   6      103.59       96.40      4.05 o 
  -6   0   6      173.63      178.75      6.93 o 
  -5   0   6       58.17       64.51      4.35 o 
  -4   0   6      702.74      687.58     14.66 o 
  -3   0   6        4.00        2.45      1.76 o 
  -2   0   6      967.25      946.82     11.82 o 
  -1   0   6      888.22      870.05     10.22 o 
   0   0   6       68.50       65.27      1.65 o 
   1   0   6      368.50      352.09      4.04 o 
   2   0   6      473.38      462.98      5.47 o 
   3   0   6      434.87      432.72      7.25 o 
   4   0   6      979.64      931.45     15.12 o 
   5   0   6      613.78      607.82     10.44 o 
   6   0   6      252.57      248.53      5.36 o 
   7   0   6     1265.30     1244.83     20.22 o 
   8   0   6       53.07       49.45      2.84 o 
   9   0   6      716.77      712.43     12.78 o 
  -5   1   6      863.87      867.69     25.34 o 
  -4   1   6      484.47      461.84     10.60 o 
  -3   1   6      513.26      512.70     12.09 o 
  -2   1   6     1479.73     1456.72     22.76 o 
  -1   1   6      240.47      231.70      3.99 o 
   0   1   6      778.45      783.84     10.24 o 
   1   1   6      443.61      445.65      4.94 o 
   2   1   6       29.47       31.38      1.43 o 
   3   1   6     1753.40     1779.87     23.76 o 
   4   1   6     1008.99     1015.39     17.82 o 
   5   1   6      268.76      264.52      5.37 o 
   6   1   6      978.54      964.04     19.96 o 
   7   1   6        2.62        0.81      1.68 o 
   8   1   6      605.83      587.60     10.59 o 
   9   1   6      242.61      248.07      5.95 o 
  10   1   6       26.68       24.61      3.65 o 
  -5   2   6       11.24       15.65      3.53 o 
  -4   2   6       71.43       64.55      3.96 o 
  -3   2   6      174.83      177.36      4.62 o 
  -2   2   6        7.73        9.17      1.86 o 
  -1   2   6      200.14      201.04      6.08 o 
   0   2   6      917.39      918.88     11.90 o 
   1   2   6       93.87       95.08      3.03 o 
   2   2   6     1945.43     1927.11     22.46 o 
   3   2   6     1427.00     1432.69     20.43 o 
   4   2   6      194.25      190.96      4.20 o 
   5   2   6     1990.69     1934.10     27.22 o 
   6   2   6      118.20      115.40      3.33 o 
   7   2   6      690.90      681.84     11.68 o 
   8   2   6      621.22      612.99     14.86 o 
   9   2   6        4.20        6.06      2.68 o 
  10   2   6       59.69       68.71      4.23 o 
  -4   3   6      327.94      324.65      8.63 o 
  -3   3   6      788.44      775.72     13.38 o 
  -2   3   6       68.80       66.44      3.04 o 
  -1   3   6     1879.21     1853.32     28.65 o 
   0   3   6     1509.13     1476.19     18.46 o 
   1   3   6      885.97      899.52     11.63 o 
   2   3   6     3310.87     3248.42     40.35 o 
   3   3   6       20.36       19.04      1.54 o 
   4   3   6     1314.48     1302.48     18.71 o 
   5   3   6      585.55      567.65      9.74 o 
   6   3   6      226.77      229.44      5.26 o 
   7   3   6      802.91      758.80     17.47 o 
   8   3   6      206.35      185.44     17.28 o 
   9   3   6      214.36      206.09     14.71 o 
  10   3   6      211.56      215.78      7.18 o 
  -4   4   6      108.13      107.88      5.32 o 
  -3   4   6      146.69      139.68      5.93 o 
  -2   4   6     1011.07     1017.30     16.85 o 
  -1   4   6       26.99       30.25      4.80 o 
   0   4   6      628.42      640.86     11.02 o 
   1   4   6      343.82      347.65      5.76 o 
   2   4   6      125.34      121.25      3.71 o 
   3   4   6      958.16      973.36     15.19 o 
   4   4   6      102.05      103.79      3.62 o 
   5   4   6      129.74      123.71      3.81 o 
   6   4   6      416.74      397.50      8.13 o 
   7   4   6       81.22       86.77      7.12 o 
   8   4   6       22.33       21.96      5.13 o 
   9   4   6      389.12      369.25      9.39 o 
  10   4   6        1.57        5.56      6.03 o 
  -3   5   6      357.18      360.92     13.91 o 
  -2   5   6      224.92      217.14     12.58 o 
  -1   5   6       55.05       51.24      2.91 o 
   0   5   6      316.78      307.91      9.40 o 
   1   5   6        2.29        4.67      1.81 o 
   2   5   6      166.02      183.58      8.07 o 
   3   5   6      618.13      597.45     13.41 o 
   4   5   6       96.63       91.02      4.11 o 
   5   5   6      377.01      365.62      7.78 o 
   6   5   6      925.04      872.31     18.38 o 
   7   5   6       55.33       48.60      4.75 o 
   8   5   6      834.43      806.56     17.33 o 
   9   5   6      319.70      288.89      8.01 o 
  -2   6   6       90.30       91.74      6.31 o 
  -1   6   6      344.14      341.68      9.02 o 
   0   6   6       66.93       66.65      6.26 o 
   1   6   6      617.69      615.48     18.18 o 
   2   6   6     1004.03      962.04     27.05 o 
   3   6   6       79.23       66.16      5.13 o 
   4   6   6      683.30      702.19     12.74 o 
   5   6   6      532.10      526.48      9.97 o 
   6   6   6       39.44       40.38      2.76 o 
   7   6   6      971.27      929.18     19.66 o 
   8   6   6       74.24       79.87      6.41 o 
   9   6   6      195.47      172.35      6.31 o 
  -1   7   6      262.70      272.17     14.00 o 
   0   7   6       94.29       94.09      4.76 o 
   1   7   6     1033.00     1056.88     20.90 o 
   2   7   6      161.83      172.47      8.73 o 
   3   7   6      441.79      441.01     14.90 o 
   4   7   6      635.97      673.76     20.03 o 
   5   7   6      131.08      133.53      4.61 o 
   6   7   6      766.17      771.97     17.15 o 
   7   7   6      215.00      214.26      6.92 o 
   8   7   6      109.97      111.82      5.39 o 
   1   8   6      114.92      114.69      5.36 o 
   2   8   6      171.51      166.59      9.21 o 
   3   8   6      404.69      369.25     13.76 o 
   4   8   6        2.39       -4.08      4.08 o 
   5   8   6      512.29      531.00     17.09 o 
   6   8   6      265.43      262.56      7.95 o 
   7   8   6       19.87       17.81      3.61 o 
   4   9   6      313.32      345.33     13.67 o 
   5   9   6      593.57      594.79     18.79 o 
  -3  -7   7      373.51      372.46      8.31 o 
  -2  -7   7       79.53       82.28      5.22 o 
  -1  -7   7      130.77      131.59      5.60 o 
   0  -7   7      277.90      302.95      8.32 o 
   1  -7   7        2.14        5.68      3.15 o 
   2  -7   7      416.05      444.06     10.57 o 
   3  -7   7      328.00      370.40     12.01 o 
  -4  -6   7      556.58      534.03     15.46 o 
  -3  -6   7      368.84      353.18      9.67 o 
  -2  -6   7       55.56       57.28      2.95 o 
  -1  -6   7      546.95      522.56     11.71 o 
   0  -6   7       85.89       97.79      4.68 o 
   1  -6   7      249.71      261.61     12.43 o 
   2  -6   7      704.77      715.01     14.80 o 
   3  -6   7       13.89       16.18      3.80 o 
   4  -6   7      453.62      456.77     15.19 o 
   5  -6   7      105.30      105.27      7.31 o 
  -4  -5   7       90.80       94.79      5.61 o 
  -3  -5   7       82.96       82.62      3.72 o 
  -2  -5   7      575.69      579.82      9.48 o 
  -1  -5   7      117.01      119.41      3.53 o 
   0  -5   7      521.64      532.39     14.05 o 
   1  -5   7     1018.69     1060.55     20.57 o 
   2  -5   7       22.89       24.65      2.80 o 
   3  -5   7      527.67      533.93     12.77 o 
   4  -5   7      637.59      641.96     19.46 o 
   5  -5   7       75.14       66.92      7.63 o 
   6  -5   7      448.75      465.74      9.71 o 
  -5  -4   7      459.63      443.22      8.30 o 
  -4  -4   7       54.33       52.84      3.52 o 
  -3  -4   7      518.70      504.38      8.56 o 
  -2  -4   7     1156.04     1142.90     16.69 o 
  -1  -4   7       20.17       21.44      2.03 o 
   0  -4   7     1035.83     1055.88     15.32 o 
   1  -4   7      673.19      696.73     23.35 o 
   2  -4   7      267.53      262.81     12.58 o 
   3  -4   7      441.08      437.10      8.53 o 
   4  -4   7       34.96       33.84      2.60 o 
   5  -4   7      358.13      351.02      7.47 o 
   6  -4   7      252.87      251.50      6.77 o 
   7  -4   7       12.36       17.31      3.00 o 
  -5  -3   7        7.30        9.28      2.61 o 
  -4  -3   7      590.33      557.69      9.33 o 
  -3  -3   7      222.42      215.50      4.32 o 
  -2  -3   7      144.88      145.75      4.70 o 
  -1  -3   7      584.87      584.23      8.54 o 
   0  -3   7       10.87       10.58      1.55 o 
   1  -3   7      449.92      461.29      9.89 o 
   2  -3   7      930.88      915.82     14.28 o 
   3  -3   7       29.97       31.84      2.17 o 
   4  -3   7      490.77      485.52      9.03 o 
   5  -3   7      332.16      329.20      6.93 o 
   6  -3   7        2.77        6.79      2.54 o 
   7  -3   7      294.76      298.12      6.98 o 
  -5  -2   7      216.02      212.53      5.48 o 
  -4  -2   7      467.13      447.97      7.97 o 
  -3  -2   7        2.79        2.50      2.11 o 
  -2  -2   7      285.64      279.88      5.81 o 
  -1  -2   7      343.02      342.77      7.03 o 
   0  -2   7      222.69      225.15      4.10 o 
   1  -2   7      538.26      547.49      7.38 o 
   2  -2   7      543.89      560.88      9.16 o 
   3  -2   7      131.74      134.91      3.90 o 
   4  -2   7      819.07      827.41     13.96 o 
   5  -2   7       59.06       59.30      2.78 o 
   6  -2   7      475.07      454.62      8.74 o 
   7  -2   7      483.84      465.87      9.17 o 
   8  -2   7        3.23        5.20      2.56 o 
  -5  -1   7      231.78      234.33      5.77 o 
  -4  -1   7        5.88        5.38      2.31 o 
  -3  -1   7      622.32      612.57      8.76 o 
  -2  -1   7      380.97      370.73      5.83 o 
  -1  -1   7       92.54       95.47      3.53 o 
   0  -1   7     2393.84     2375.26     24.60 o 
   1  -1   7      456.84      461.49      6.47 o 
   2  -1   7      354.22      361.00      5.79 o 
   3  -1   7      982.75      982.05     16.09 o 
   4  -1   7       51.36       52.31      3.31 o 
   5  -1   7      711.76      682.77     11.85 o 
   6  -1   7      577.84      558.26     10.60 o 
   7  -1   7       25.54       24.13      2.58 o 
   8  -1   7      330.40      340.46      7.42 o 
   9  -1   7       13.38       18.68      9.11 o 
  -5   0   7      203.44      206.87      6.34 o 
  -4   0   7      257.67      239.23     10.77 o 
  -3   0   7     1320.56     1267.26     22.10 o 
  -2   0   7        7.58        9.63      1.48 o 
  -1   0   7      762.92      768.18      9.20 o 
   0   0   7     1065.88     1026.25     14.75 o 
   1   0   7       62.03       64.46      1.69 o 
   2   0   7     1149.81     1099.83     17.82 o 
   3   0   7       28.10       28.54      1.71 o 
   4   0   7      773.48      747.86     12.65 o 
   5   0   7      947.24      922.07     15.24 o 
   6   0   7        0.59        2.19      2.33 o 
   7   0   7      483.98      479.03     10.15 o 
   8   0   7      376.73      375.03     11.79 o 
   9   0   7       81.53       83.68      3.80 o 
  -4   1   7      315.85      319.70     11.77 o 
  -3   1   7       17.53       18.48      2.60 o 
  -2   1   7      590.66      607.97      9.30 o 
  -1   1   7      300.93      319.49      5.59 o 
   0   1   7       96.33       97.75      2.23 o 
   1   1   7      797.54      858.46     10.38 o 
   2   1   7      542.32      591.17     10.51 o 
   3   1   7      409.25      428.91      7.92 o 
   4   1   7     1411.84     1412.94     22.45 o 
   5   1   7      188.66      177.75      4.43 o 
   6   1   7      435.37      441.38      9.11 o 
   7   1   7      293.24      282.74      6.13 o 
   8   1   7        1.13        4.21      2.24 o 
   9   1   7      410.05      411.07      8.44 o 
  -4   2   7       51.76       51.06      4.20 o 
  -3   2   7       64.36       66.27      5.70 o 
  -2   2   7      376.07      385.50      9.25 o 
  -1   2   7       26.97       35.87      4.34 o 
   0   2   7      784.60      809.16     11.56 o 
   1   2   7      799.16      779.15     11.82 o 
   2   2   7        3.02        6.43      1.69 o 
   3   2   7     1433.65     1407.51     22.09 o 
   4   2   7      607.38      569.41      9.97 o 
   5   2   7      236.79      236.76      5.17 o 
   6   2   7     1435.95     1351.92     21.69 o 
   7   2   7       17.92       19.78      2.15 o 
   8   2   7      426.81      396.47     10.05 o 
   9   2   7      575.91      577.55     13.70 o 
  -3   3   7      293.80      295.41      9.40 o 
  -2   3   7       24.15       25.46      3.23 o 
  -1   3   7      323.55      322.51      5.78 o 
   0   3   7     1306.45     1303.21     17.85 o 
   1   3   7       24.04       23.14      2.68 o 
   2   3   7      592.98      618.13     11.21 o 
   3   3   7      454.64      452.40      7.59 o 
   4   3   7      178.02      166.73      3.86 o 
   5   3   7      436.45      430.50      7.93 o 
   6   3   7      119.19      122.80      5.22 o 
   7   3   7      311.17      303.82      8.13 o 
   8   3   7      242.02      247.99      7.45 o 
   9   3   7       15.40       18.72      5.08 o 
  -3   4   7       90.45       80.96      4.63 o 
  -2   4   7      419.92      433.15     13.00 o 
  -1   4   7      520.98      518.30     14.02 o 
   0   4   7        0.25        1.01      1.96 o 
   1   4   7      815.22      812.72     16.48 o 
   2   4   7      106.10      105.73      4.48 o 
   3   4   7      532.25      545.61     11.41 o 
   4   4   7     1345.87     1324.60     23.23 o 
   5   4   7       35.10       34.50      2.50 o 
   6   4   7      321.97      329.53      8.59 o 
   7   4   7      626.90      595.21     15.14 o 
   8   4   7       29.91       25.73      3.35 o 
   9   4   7      420.92      407.22     10.51 o 
  -2   5   7      634.28      638.61     14.25 o 
  -1   5   7        8.50        4.69      2.96 o 
   0   5   7      419.92      425.81      8.31 o 
   1   5   7      378.22      391.20      9.56 o 
   2   5   7       62.24       55.62      4.94 o 
   3   5   7      530.70      513.53     16.04 o 
   4   5   7      504.32      490.19     12.62 o 
   5   5   7       14.65       18.74      3.04 o 
   6   5   7      363.95      357.62      9.17 o 
   7   5   7       56.39       52.24      3.75 o 
   8   5   7      100.02      100.55      7.74 o 
   9   5   7      341.24      330.90      9.20 o 
  -1   6   7      383.74      398.30     10.21 o 
   0   6   7      581.66      581.31     12.90 o 
   1   6   7        2.64       -2.94      4.37 o 
   2   6   7      824.49      833.04     24.40 o 
   3   6   7      738.78      748.09     22.02 o 
   4   6   7       14.00       11.49      4.08 o 
   5   6   7      966.90      992.69     21.14 o 
   6   6   7      349.51      343.99     10.63 o 
   7   6   7      524.57      517.92     12.37 o 
   8   6   7      777.09      762.74     16.98 o 
   1   7   7       30.35       17.66      5.79 o 
   2   7   7      431.90      408.36     15.00 o 
   3   7   7       40.34       51.16      5.70 o 
   4   7   7      373.97      368.02     13.19 o 
   5   7   7      174.63      187.57      9.30 o 
   6   7   7       82.08       79.27      4.70 o 
   7   7   7      519.50      501.91     12.28 o 
   8   7   7       18.16       16.77      3.51 o 
   3   8   7      673.97      720.65     22.40 o 
   4   8   7      649.29      707.84     21.83 o 
   5   8   7       98.47       96.73      6.93 o 
   6   8   7      685.28      748.47     22.40 o 
  -2  -6   8        3.31       -1.17      3.23 o 
  -1  -6   8      384.57      401.67     18.56 o 
   0  -6   8      241.95      238.22      7.20 o 
   1  -6   8        2.28       -0.76      2.81 o 
   2  -6   8      480.11      477.19     11.10 o 
   3  -6   8      289.25      288.09     11.87 o 
  -3  -5   8       73.65       71.70      4.05 o 
  -2  -5   8       24.12       24.12      2.97 o 
  -1  -5   8      507.91      537.04     12.11 o 
   0  -5   8      120.57      126.74      5.27 o 
   1  -5   8       81.10       81.86      4.18 o 
   2  -5   8      628.43      684.17     24.16 o 
   3  -5   8       16.61       31.80      5.03 o 
   4  -5   8      518.16      519.99     16.99 o 
   5  -5   8      239.93      242.43     10.73 o 
  -3  -4   8       88.00       86.80      4.16 o 
  -2  -4   8      509.10      496.67     10.03 o 
  -1  -4   8      377.91      390.78     10.51 o 
   0  -4   8      306.88      311.05      7.88 o 
   1  -4   8      569.99      586.09     17.37 o 
   2  -4   8        6.20        4.18      3.89 o 
   3  -4   8      558.11      571.25     17.75 o 
   4  -4   8      211.33      217.18      9.59 o 
   5  -4   8      106.32      116.96      7.97 o 
   6  -4   8      304.05      301.66      7.25 o 
  -4  -3   8       22.72       28.77      2.99 o 
  -3  -3   8      733.31      722.80     11.45 o 
  -2  -3   8       76.79       77.27      3.17 o 
  -1  -3   8      301.77      300.71      5.89 o 
   0  -3   8      611.13      627.84     23.73 o 
   1  -3   8       65.95       69.17      3.75 o 
   2  -3   8     1247.84     1223.84     33.41 o 
   3  -3   8      327.97      331.00     11.68 o 
   4  -3   8       88.48       90.28      5.89 o 
   5  -3   8      439.76      422.56      8.57 o 
   6  -3   8      152.34      149.71      5.07 o 
   7  -3   8       25.90       30.62      4.10 o 
  -4  -2   8      375.68      389.05      7.58 o 
  -3  -2   8      451.08      453.19      8.10 o 
  -2  -2   8      199.87      205.97      4.40 o 
  -1  -2   8      822.49      833.81     11.16 o 
   0  -2   8       52.55       54.54      3.45 o 
   1  -2   8      301.22      329.17      7.83 o 
   2  -2   8      792.64      795.87     15.69 o 
   3  -2   8       83.64       89.13      3.99 o 
   4  -2   8      157.22      166.45      4.55 o 
   5  -2   8      296.29      290.55      6.63 o 
   6  -2   8       12.52       10.67      2.50 o 
   7  -2   8      220.86      224.24      6.04 o 
  -4  -1   8      308.13      300.72      6.48 o 
  -3  -1   8       31.19       29.45      2.65 o 
  -2  -1   8      795.51      770.07     12.72 o 
  -1  -1   8      324.60      331.11      5.46 o 
   0  -1   8      372.77      367.80      5.73 o 
   1  -1   8      877.89      894.96     19.62 o 
   2  -1   8      171.06      169.71      5.16 o 
   3  -1   8      597.00      569.48     11.84 o 
   4  -1   8      892.86      898.89     17.58 o 
   5  -1   8        3.01        4.13      2.18 o 
   6  -1   8     1440.45     1382.73     22.55 o 
   7  -1   8      319.14      311.37      6.91 o 
   8  -1   8      132.63      130.33      4.83 o 
  -3   0   8      240.41      252.81      7.84 o 
  -2   0   8      185.24      191.51      4.65 o 
  -1   0   8       38.37       35.12      2.03 o 
   0   0   8      412.35      467.60      6.15 o 
   1   0   8      255.99      272.81      6.53 o 
   2   0   8      106.05      131.49      4.08 o 
   3   0   8      858.14      874.01     17.01 o 
   4   0   8        0.30        0.08      1.82 o 
   5   0   8      509.04      517.95      9.66 o 
   6   0   8      457.89      461.86      8.90 o 
   7   0   8      103.80      103.90      4.07 o 
   8   0   8      353.03      349.65      9.52 o 
  -3   1   8      359.49      351.87      7.82 o 
  -2   1   8        2.89        3.03      2.02 o 
  -1   1   8      398.02      397.85      5.64 o 
   0   1   8      418.55      425.13      6.59 o 
   1   1   8      491.15      477.09     10.56 o 
   2   1   8     1804.16     1786.37     29.08 o 
   3   1   8      250.84      227.62      6.83 o 
   4   1   8     1199.00     1147.21     18.77 o 
   5   1   8      849.32      799.83     13.65 o 
   6   1   8        0.51        0.22      2.03 o 
   7   1   8      446.27      423.90      8.36 o 
   8   1   8      348.52      337.41      7.32 o 
   9   1   8       18.64       14.40      2.91 o 
  -3   2   8       37.09       34.31      3.99 o 
  -2   2   8      622.31      611.77     11.00 o 
  -1   2   8      315.65      318.93      5.88 o 
   0   2   8      160.60      158.64      4.33 o 
   1   2   8     1027.65     1017.71     41.72 o 
   2   2   8       68.43       88.89      5.27 o 
   3   2   8       96.65       93.99      3.56 o 
   4   2   8      200.73      215.96      5.09 o 
   5   2   8        8.48        7.15      1.99 o 
   6   2   8      213.46      212.07      5.20 o 
   7   2   8       90.01       88.39      3.79 o 
   8   2   8        1.33        2.28      2.98 o 
   9   2   8      249.07      247.37      8.05 o 
  -2   3   8      292.12      282.44      6.87 o 
  -1   3   8      128.10      125.27      6.00 o 
   0   3   8      711.20      744.34     12.59 o 
   1   3   8      181.32      175.82      5.90 o 
   2   3   8      250.66      259.68      7.01 o 
   3   3   8      373.62      377.91      8.79 o 
   4   3   8       15.55       15.77      1.92 o 
   5   3   8      333.64      323.46      6.66 o 
   6   3   8      933.94      927.06     20.22 o 
   7   3   8        5.27        1.01      2.74 o 
   8   3   8      436.92      419.57     16.42 o 
   9   3   8      292.57      275.54     10.87 o 
  -1   4   8      406.14      406.90      8.33 o 
   0   4   8      262.84      285.35      8.19 o 
   1   4   8       32.26       37.46      4.46 o 
   2   4   8      587.27      594.71     21.07 o 
   3   4   8      152.86      151.81     11.72 o 
   4   4   8      527.73      523.12     16.42 o 
   5   4   8      874.18      823.78     17.98 o 
   6   4   8       64.44       57.49      3.84 o 
   7   4   8      647.57      630.44     14.48 o 
   8   4   8      318.34      302.87      8.81 o 
   9   4   8       67.75       63.86      4.43 o 
   0   5   8        6.53        7.24      3.46 o 
   1   5   8      650.93      663.51     14.53 o 
   2   5   8      559.93      586.72     18.42 o 
   3   5   8       44.54       47.56      5.22 o 
   4   5   8     1432.02     1456.02     39.11 o 
   5   5   8      228.36      216.86      7.00 o 
   6   5   8      264.07      266.33     10.20 o 
   7   5   8      482.29      495.78     18.79 o 
   8   5   8        4.86        2.56      3.12 o 
   1   6   8      584.45      596.87     19.74 o 
   2   6   8        1.87        2.09      4.46 o 
   3   6   8      436.32      453.83     15.38 o 
   4   6   8      200.69      225.06     10.25 o 
   5   6   8      321.88      344.47     12.62 o 
   6   6   8      447.43      439.52     11.25 o 
   7   6   8        3.34        7.48      3.31 o 
   8   6   8      410.23      425.25     14.81 o 
   3   7   8       48.72       52.97      6.26 o 
   4   7   8      160.82      178.64      9.87 o 
   5   7   8      358.98      365.74     13.57 o 
   6   7   8       41.25       42.05      5.89 o 
  -1  -5   9      342.71      357.08      9.53 o 
   0  -5   9      210.41      218.84      7.05 o 
   1  -5   9        5.43        8.16      4.56 o 
   2  -5   9      182.07      187.00      9.30 o 
   3  -5   9       14.35       16.14      4.84 o 
  -2  -4   9      272.22      279.00      8.62 o 
  -1  -4   9      487.20      483.24     31.37 o 
   0  -4   9       16.57       15.05      3.32 o 
   1  -4   9      440.94      430.19     15.00 o 
   2  -4   9      208.77      203.51      9.68 o 
   3  -4   9      112.13      108.21      7.12 o 
   4  -4   9      563.14      575.33     18.42 o 
   5  -4   9      255.66      249.65     11.01 o 
  -2  -3   9      470.49      485.88     17.73 o 
  -1  -3   9       43.53       41.76      3.96 o 
   0  -3   9      498.87      509.08     27.05 o 
   1  -3   9      361.19      357.57     13.19 o 
   2  -3   9       35.45       34.93      4.75 o 
   3  -3   9      716.17      685.72     20.60 o 
   4  -3   9      155.57      166.30      8.26 o 
   5  -3   9       68.97       70.09      9.21 o 
   6  -3   9      413.88      426.17     10.54 o 
  -2  -2   9       19.32       16.16      2.56 o 
  -1  -2   9      190.85      186.67     10.82 o 
   0  -2   9      657.61      670.14     14.38 o 
   1  -2   9       47.35       54.49      5.32 o 
   2  -2   9      343.32      333.46     12.25 o 
   3  -2   9      818.02      789.00     23.16 o 
   4  -2   9        5.32        6.66      2.88 o 
   5  -2   9      422.35      413.69      9.80 o 
   6  -2   9      145.06      151.68      5.16 o 
   7  -2   9       85.61       83.67      4.02 o 
  -2  -1   9       66.70       67.25      6.55 o 
  -1  -1   9      396.18      411.33      7.35 o 
   0  -1   9      181.10      174.23      6.03 o 
   1  -1   9      245.11      245.95     10.06 o 
   2  -1   9      360.64      387.07     16.56 o 
   3  -1   9        7.17       10.31      2.65 o 
   4  -1   9      868.65      898.05     17.82 o 
   5  -1   9      201.55      199.49      6.34 o 
   6  -1   9      403.58      418.72      8.76 o 
   7  -1   9      513.08      495.89     17.97 o 
  -2   0   9      517.68      539.67     12.92 o 
  -1   0   9       57.38       64.08      3.52 o 
   0   0   9      253.40      245.09     10.54 o 
   1   0   9      578.58      577.26     23.73 o 
   2   0   9       30.63       30.87      3.02 o 
   3   0   9      684.98      652.24     13.59 o 
   4   0   9      319.58      322.24     13.81 o 
   5   0   9        4.17        5.89      2.34 o 
   6   0   9      352.76      338.55      7.41 o 
   7   0   9       81.03       74.33      3.74 o 
   8   0   9       17.98       19.73     10.77 o 
  -2   1   9      199.91      210.11      5.24 o 
  -1   1   9      109.05      108.12      7.54 o 
   0   1   9      419.60      438.15     11.68 o 
   1   1   9       17.26       14.46      3.09 o 
   2   1   9      528.12      542.69     11.94 o 
   3   1   9      674.84      665.75     13.79 o 
   4   1   9        4.42        6.09      2.66 o 
   5   1   9      277.13      265.78      6.18 o 
   6   1   9      317.45      306.77      6.91 o 
   7   1   9       52.54       54.21      3.30 o 
   8   1   9      489.62      494.29      9.91 o 
  -1   2   9      876.24      878.31     14.82 o 
   0   2   9      127.18      131.32      5.57 o 
   1   2   9      491.32      512.44     11.74 o 
   2   2   9      663.94      674.87     14.16 o 
   3   2   9       40.82       37.70      3.75 o 
   4   2   9      513.07      516.03     11.34 o 
   5   2   9      158.01      159.32      5.40 o 
   6   2   9      102.04      100.12      3.93 o 
   7   2   9      535.70      519.48     10.01 o 
   8   2   9       37.56       41.48      4.20 o 
   0   3   9      153.95      164.70     10.87 o 
   1   3   9      355.00      360.95     13.15 o 
   2   3   9        8.04       14.40      3.18 o 
   3   3   9      263.59      264.79      7.28 o 
   4   3   9      466.43      461.06     15.61 o 
   5   3   9       29.48       30.28      4.46 o 
   6   3   9      739.13      716.75     16.90 o 
   7   3   9      417.09      408.64     10.78 o 
   8   3   9       57.47       55.98      4.44 o 
   0   4   9      288.95      306.27      9.03 o 
   1   4   9      594.13      659.25     14.53 o 
   2   4   9       96.56       93.53      4.70 o 
   3   4   9     1044.81     1091.14     30.57 o 
   4   4   9      317.28      335.65     12.25 o 
   5   4   9      479.34      499.86     16.14 o 
   6   4   9      788.66      836.12     18.63 o 
   7   4   9        0.93        2.74      3.10 o 
   8   4   9      469.76      441.11     15.09 o 
   2   5   9      833.97      860.10     25.63 o 
   3   5   9       26.27       23.07      5.41 o 
   4   5   9      502.46      524.26     17.09 o 
   5   5   9      309.92      293.69     11.49 o 
   6   5   9       85.21       84.48      6.36 o 
   7   5   9      360.91      352.34     10.05 o 
   4   6   9       92.27       92.08      7.02 o 
   5   6   9        1.28        6.17      4.56 o 
   1  -3  10      419.88      415.00     15.19 o 
   2  -3  10      581.62      604.37     19.55 o 
   3  -3  10        5.48        5.13      4.94 o 
   4  -3  10      484.04      479.83     16.23 o 
   0  -2  10      505.43      521.79     17.94 o 
   1  -2  10      261.44      279.64     11.96 o 
   2  -2  10      158.53      172.95      9.02 o 
   3  -2  10      685.73      681.83     20.88 o 
   4  -2  10        4.81        4.08      4.37 o 
   5  -2  10      388.14      400.57     14.43 o 
   0  -1  10      262.64      242.53     11.11 o 
   1  -1  10        2.75        3.99      5.03 o 
   2  -1  10      125.71      125.87      7.88 o 
   3  -1  10       99.51      100.24      7.02 o 
   4  -1  10       91.52       77.35      5.65 o 
   5  -1  10      193.75      184.03      6.44 o 
   6  -1  10       71.07       75.94      4.49 o 
   0   0  10        0.79        0.76      4.65 o 
   1   0  10      776.95      744.48     22.97 o 
   2   0  10      221.26      219.84      9.97 o 
   3   0  10       95.37       92.88      5.60 o 
   4   0  10      933.38      953.58     19.16 o 
   5   0  10      274.53      293.69      8.02 o 
   6   0  10      117.95      138.32      5.94 o 
   0   1  10      182.02      178.83     10.35 o 
   1   1  10      519.62      534.23     17.94 o 
   2   1  10        7.55        5.02      3.27 o 
   3   1  10      357.49      380.98      9.42 o 
   4   1  10      210.71      230.90      7.08 o 
   5   1  10       69.43       69.35      4.19 o 
   6   1  10      268.30      283.33      7.92 o 
   1   2  10       11.24        8.50      3.39 o 
   2   2  10      394.32      400.66      9.90 o 
   3   2  10      340.83      344.75      9.03 o 
   4   2  10       37.57       47.29      3.85 o 
   5   2  10      630.64      635.71     15.24 o 
   6   2  10      126.35      118.15      5.49 o 
   2   3  10      488.25      528.05     12.28 o 
   3   3  10        2.43        3.32      3.15 o 
   4   3  10      623.47      673.46     14.46 o 
   5   3  10      424.10      460.28     15.47 o 
   6   3  10       73.30       73.57      6.17 o 
   3   4  10      364.58      383.68     14.24 o 
   4   4  10      263.38      250.12     11.20 o 
   5   4  10       10.24        6.93      4.65 o 
                                                 
